# Supplementary material for: Epidermal electronic-tattoo for plant immune response monitoring
Source: Nat Commun. 2025 Apr 4;16:3244. doi: 10.1038/s41467-025-58584-x (PMC11971386; doi:10.1038/s41467-025-58584-x)
Supplement: Supplementary file 6 — Source data [file 41467_2025_58584_MOESM6_ESM.xlsx]

## Sheet: Fig. 3a
Substrate	Sheet resistance (Ω/square)
Si	5.40257
Arabidopsis thaliana	6.88919
Pothon	7.65969
Zamioculcas zamiifolia	7.25178
Tabacco	9.49076
Coleus scutellarioides	8.0676
Hypoestes phyllostachya	5.43883

## Sheet: Fig. 3b
Θ (deg)	ΔR/R0 （bending upward）	ΔR/R0（bending downward）
0	0	0
30	0.11055	-0.11923
60	0.20101	-0.23328
90	0.35176	-0.33696
120	0.25126	-0.44064
150	0.55276	-0.5184
180	0.70352	-1.34785

## Sheet: Fig. 3c
Time (s)	ΔR/R0
0.07188	0.07393
0.075	0.06984
0.07813	0.06576
0.08125	0.06185
0.08438	0.05824
0.0875	0.05505
0.09063	0.05237
0.09375	0.05025
0.09688	0.04873
0.1	0.04784
0.10313	0.04754
0.10625	0.04781
0.10938	0.0486
0.1125	0.04984
0.11563	0.05144
0.11875	0.05332
0.12188	0.05537
0.125	0.05751
0.12813	0.05963
0.13125	0.06165
0.13438	0.0635
0.1375	0.06509
0.14063	0.06638
0.14375	0.06732
0.14688	0.06789
0.15	0.06809
0.15313	0.06792
0.15625	0.0674
0.15938	0.06657
0.1625	0.06547
0.16563	0.06417
0.16875	0.06271
0.17188	0.06118
0.175	0.05964
0.17813	0.05816
0.18125	0.0568
0.18438	0.05561
0.1875	0.05466
0.19063	0.05396
0.19375	0.05356
0.19688	0.05346
0.2	0.05368
0.20313	0.05419
0.20625	0.05498
0.20938	0.05602
0.2125	0.05726
0.21563	0.05866
0.21875	0.06016
0.22188	0.06169
0.225	0.06321
0.22813	0.06466
0.23125	0.06597
0.23438	0.0671
0.2375	0.068
0.24063	0.06864
0.24375	0.06899
0.24688	0.06904
0.25	0.06879
0.25313	0.06824
0.25625	0.06741
0.25938	0.06632
0.2625	0.06501
0.26563	0.06353
0.26875	0.06191
0.27188	0.06022
0.275	0.0585
0.27813	0.05681
0.28125	0.0552
0.28438	0.05372
0.2875	0.0524
0.29063	0.05128
0.29375	0.05039
0.29688	0.04974
0.3	0.04935
0.30313	0.04921
0.30625	0.04931
0.30938	0.04963
0.3125	0.05015
0.31563	0.05083
0.31875	0.05164
0.32188	0.05253
0.325	0.05346
0.32813	0.05438
0.33125	0.05526
0.33438	0.05605
0.3375	0.05672
0.34063	0.05724
0.34375	0.05759
0.34688	0.05775
0.35	0.05772
0.35313	0.05749
0.35625	0.05708
0.35938	0.0565
0.3625	0.05578
0.36563	0.05495
0.36875	0.05403
0.37188	0.05307
0.375	0.0521
0.37813	0.05116
0.38125	0.05029
0.38438	0.04952
0.3875	0.04889
0.39063	0.04842
0.39375	0.04812
0.39688	0.04802
0.4	0.04811
0.40313	0.0484
0.40625	0.04886
0.40938	0.0495
0.4125	0.05027
0.41563	0.05117
0.41875	0.05214
0.42188	0.05316
0.425	0.05419
0.42813	0.05519
0.43125	0.05612
0.43438	0.05695
0.4375	0.05765
0.44063	0.0582
0.44375	0.05856
0.44688	0.05873
0.45	0.05871
0.45313	0.05848
0.45625	0.05807
0.45938	0.05747
0.4625	0.05672
0.46563	0.05583
0.46875	0.05484
0.47188	0.05378
0.475	0.05268
0.47813	0.05158
0.48125	0.05052
0.48438	0.04952
0.4875	0.04863
0.49063	0.04786
0.49375	0.04724
0.49688	0.04678
0.5	0.04649
0.50313	0.04638
0.50625	0.04644
0.50938	0.04667
0.5125	0.04704
0.51563	0.04754
0.51875	0.04813
0.52188	0.0488
0.525	0.04951
0.52813	0.05023
0.53125	0.05093
0.53438	0.05158
0.5375	0.05214
0.54063	0.05259
0.54375	0.05292
0.54688	0.0531
0.55	0.05313
0.55313	0.05301
0.55625	0.05272
0.55938	0.0523
0.5625	0.05174
0.56563	0.05106
0.56875	0.0503
0.57188	0.04947
0.575	0.0486
0.57813	0.04773
0.58125	0.04689
0.58438	0.0461
0.5875	0.0454
0.59063	0.04481
0.59375	0.04436
0.59688	0.04405
0.6	0.04391
0.60313	0.04394
0.60625	0.04414
0.60938	0.0445
0.6125	0.04503
0.61563	0.0457
0.61875	0.04649
0.62188	0.04739
0.625	0.04836
0.62813	0.04938
0.63125	0.05042
0.63438	0.05145
0.6375	0.05245
0.64063	0.05338
0.64375	0.05423
0.64688	0.05498
0.65	0.05561
0.65313	0.05611
0.65625	0.05647
0.65938	0.05669
0.6625	0.05678
0.66563	0.05674
0.66875	0.05659
0.67188	0.05634
0.675	0.056
0.67813	0.05561
0.68125	0.05518
0.68438	0.05473
0.6875	0.05428
0.69063	0.05385
0.69375	0.05348
0.69688	0.05315
0.7	0.05291
0.70313	0.05274
0.70625	0.05266
0.70938	0.05267
0.7125	0.05276
0.71563	0.05294
0.71875	0.05319
0.72188	0.05351
0.725	0.05387
0.72813	0.05427
0.73125	0.05468
0.73438	0.0551
0.7375	0.05549
0.74063	0.05586
0.74375	0.05618
0.74688	0.05645
0.75	0.05664
0.75313	0.05677
0.75625	0.05682
0.75938	0.05679
0.7625	0.05669
0.76563	0.05652
0.76875	0.05629
0.77188	0.05602
0.775	0.0557
0.77813	0.05536
0.78125	0.05502
0.78438	0.05467
0.7875	0.05435
0.79063	0.05405
0.79375	0.05379
0.79688	0.05359
0.8	0.05344
0.80313	0.05336
0.80625	0.05333
0.80938	0.05338
0.8125	0.05348
0.81563	0.05363
0.81875	0.05383
0.82188	0.05407
0.825	0.05433
0.82813	0.05461
0.83125	0.05489
0.83438	0.05517
0.8375	0.05542
0.84063	0.05564
0.84375	0.05582
0.84688	0.05596
0.85	0.05605
0.85313	0.05608
0.85625	0.05606
0.85938	0.05599
0.8625	0.05587
0.86563	0.05571
0.86875	0.05552
0.87188	0.05529
0.875	0.05505
0.87813	0.05481
0.88125	0.05457
0.88438	0.05434
0.8875	0.05413
0.89063	0.05395
0.89375	0.0538
0.89688	0.0537
0.9	0.05364
0.90313	0.05362
0.90625	0.05364
0.90938	0.0537
0.9125	0.05379
0.91563	0.05392
0.91875	0.05406
0.92188	0.05422
0.925	0.05439
0.92813	0.05456
0.93125	0.05472
0.93438	0.05487
0.9375	0.05499
0.94063	0.0551
0.94375	0.05518
0.94688	0.05524
0.95	0.05527
0.95313	0.05529
0.95625	0.0553
0.95938	0.0553
0.9625	0.0553
0.96563	0.05531
0.96875	0.05534
0.97188	0.0554
0.975	0.05549
0.97813	0.05563
0.98125	0.05582
0.98438	0.05607
0.9875	0.05637
0.99063	0.05673
0.99375	0.05714
0.99688	0.0576
1	0.0581
1.00313	0.05864
1.00625	0.0592
1.00938	0.05977
1.0125	0.06033
1.01563	0.06087
1.01875	0.06137
1.02188	0.06183
1.025	0.06222
1.02813	0.06253
1.03125	0.06275
1.03438	0.06288
1.0375	0.0629
1.04063	0.06283
1.04375	0.06265
1.04688	0.06237
1.05	0.06201
1.05313	0.06157
1.05625	0.06106
1.05938	0.06051
1.0625	0.05992
1.06563	0.05932
1.06875	0.05873
1.07188	0.05817
1.075	0.05766
1.07813	0.05721
1.08125	0.05684
1.08438	0.05656
1.0875	0.05638
1.09063	0.0563
1.09375	0.05634
1.09688	0.05648
1.1	0.05672
1.10313	0.05705
1.10625	0.05745
1.10938	0.05791
1.1125	0.05841
1.11563	0.05893
1.11875	0.05945
1.12188	0.05994
1.125	0.06038
1.12813	0.06075
1.13125	0.06103
1.13438	0.06121
1.1375	0.06128
1.14063	0.06122
1.14375	0.06103
1.14688	0.06071
1.15	0.06027
1.15313	0.05972
1.15625	0.05908
1.15938	0.05835
1.1625	0.05757
1.16563	0.05676
1.16875	0.05594
1.17188	0.05514
1.175	0.0544
1.17813	0.05374
1.18125	0.05319
1.18438	0.05276
1.1875	0.05249
1.19063	0.05238
1.19375	0.05245
1.19688	0.0527
1.2	0.05314
1.20313	0.05376
1.20625	0.05455
1.20938	0.05549
1.2125	0.05657
1.21563	0.05776
1.21875	0.05903
1.22188	0.06036
1.225	0.0617
1.22813	0.06304
1.23125	0.06432
1.23438	0.06553
1.2375	0.06663
1.24063	0.0676
1.24375	0.06842
1.24688	0.06906
1.25	0.06951
1.25313	0.06977
1.25625	0.06984
1.25938	0.06971
1.2625	0.06941
1.26563	0.06893
1.26875	0.06831
1.27188	0.06757
1.275	0.06672
1.27813	0.06581
1.28125	0.06486
1.28438	0.0639
1.2875	0.06295
1.29063	0.06206
1.29375	0.06124
1.29688	0.06052
1.3	0.05991
1.30313	0.05943
1.30625	0.0591
1.30938	0.0589
1.3125	0.05885
1.31563	0.05894
1.31875	0.05916
1.32188	0.05949
1.325	0.05992
1.32813	0.06043
1.33125	0.061
1.33438	0.06159
1.3375	0.06219
1.34063	0.06278
1.34375	0.06332
1.34688	0.06381
1.35	0.06421
1.35313	0.06453
1.35625	0.06473
1.35938	0.06483
1.3625	0.06481
1.36563	0.06468
1.36875	0.06444
1.37188	0.06409
1.375	0.06366
1.37813	0.06315
1.38125	0.06259
1.38438	0.06198
1.3875	0.06136
1.39063	0.06073
1.39375	0.06013
1.39688	0.05956
1.4	0.05904
1.40313	0.05858
1.40625	0.0582
1.40938	0.0579
1.4125	0.05769
1.41563	0.05756
1.41875	0.05751
1.42188	0.05755
1.425	0.05765
1.42813	0.0578
1.43125	0.058
1.43438	0.05823
1.4375	0.05847
1.44063	0.0587
1.44375	0.05892
1.44688	0.0591
1.45	0.05924
1.45313	0.05932
1.45625	0.05933
1.45938	0.05928
1.4625	0.05915
1.46563	0.05896
1.46875	0.0587
1.47188	0.05838
1.475	0.05801
1.47813	0.0576
1.48125	0.05717
1.48438	0.05673
1.4875	0.05631
1.49063	0.0559
1.49375	0.05554
1.49688	0.05523
1.5	0.05499
1.50313	0.05484
1.50625	0.05477
1.50938	0.05479
1.5125	0.05492
1.51563	0.05514
1.51875	0.05546
1.52188	0.05586
1.525	0.05634
1.52813	0.05689
1.53125	0.05749
1.53438	0.05812
1.5375	0.05878
1.54063	0.05943
1.54375	0.06007
1.54688	0.06068
1.55	0.06123
1.55313	0.06172
1.55625	0.06214
1.55938	0.06247
1.5625	0.0627
1.56563	0.06284
1.56875	0.06287
1.57188	0.06281
1.575	0.06266
1.57813	0.06242
1.58125	0.0621
1.58438	0.06172
1.5875	0.06129
1.59063	0.06082
1.59375	0.06034
1.59688	0.05984
1.6	0.05936
1.60313	0.0589
1.60625	0.05848
1.60938	0.0581
1.6125	0.05779
1.61563	0.05753
1.61875	0.05734
1.62188	0.05722
1.625	0.05717
1.62813	0.05718
1.63125	0.05724
1.63438	0.05736
1.6375	0.05752
1.64063	0.05771
1.64375	0.05792
1.64688	0.05814
1.65	0.05835
1.65313	0.05855
1.65625	0.05872
1.65938	0.05886
1.6625	0.05896
1.66563	0.05901
1.66875	0.05901
1.67188	0.05896
1.675	0.05887
1.67813	0.05872
1.68125	0.05854
1.68438	0.05833
1.6875	0.05809
1.69063	0.05783
1.69375	0.05758
1.69688	0.05733
1.7	0.0571
1.70313	0.0569
1.70625	0.05675
1.70938	0.05664
1.7125	0.0566
1.71563	0.05662
1.71875	0.05671
1.72188	0.05688
1.725	0.05712
1.72813	0.05743
1.73125	0.0578
1.73438	0.05824
1.7375	0.05874
1.74063	0.05928
1.74375	0.05985
1.74688	0.06045
1.75	0.06106
1.75313	0.06167
1.75625	0.06227
1.75938	0.06284
1.7625	0.06339
1.76563	0.06389
1.76875	0.06434
1.77188	0.06473
1.775	0.06506
1.77813	0.06533
1.78125	0.06553
1.78438	0.06567
1.7875	0.06575
1.79063	0.06577
1.79375	0.06573
1.79688	0.06566
1.8	0.06554
1.80313	0.0654
1.80625	0.06524
1.80938	0.06507
1.8125	0.06489
1.81563	0.06473
1.81875	0.06458
1.82188	0.06445
1.825	0.06435
1.82813	0.06428
1.83125	0.06424
1.83438	0.06424
1.8375	0.06429
1.84063	0.06436
1.84375	0.06448
1.84688	0.06462
1.85	0.0648
1.85313	0.06499
1.85625	0.06521
1.85938	0.06544
1.8625	0.06567
1.86563	0.06591
1.86875	0.06614
1.87188	0.06636
1.875	0.06657
1.87813	0.06676
1.88125	0.06692
1.88438	0.06706
1.8875	0.06718
1.89063	0.06727
1.89375	0.06734
1.89688	0.06738
1.9	0.0674
1.90313	0.0674
1.90625	0.06739
1.90938	0.06737
1.9125	0.06734
1.91563	0.06731
1.91875	0.06728
1.92188	0.06727
1.925	0.06726
1.92813	0.06727
1.93125	0.06729
1.93438	0.06734
1.9375	0.06742
1.94063	0.06751
1.94375	0.06764
1.94688	0.06779
1.95	0.06796
1.95313	0.06816
1.95625	0.06838
1.95938	0.06861
1.9625	0.06886
1.96563	0.06913
1.96875	0.0694
1.97188	0.06967
1.975	0.06995
1.97813	0.07022
1.98125	0.07049
1.98438	0.07074
1.9875	0.07099
1.99063	0.07122
1.99375	0.07144
1.99688	0.07164
2	0.07182
2.00313	0.072
2.00625	0.07215
2.00938	0.0723
2.0125	0.07244
2.01563	0.07258
2.01875	0.07271
2.02188	0.07285
2.025	0.073
2.02813	0.07316
2.03125	0.07333
2.03438	0.07353
2.0375	0.07376
2.04063	0.07401
2.04375	0.07429
2.04688	0.07462
2.05	0.07498
2.05313	0.07537
2.05625	0.07581
2.05938	0.07629
2.0625	0.0768
2.06563	0.07735
2.06875	0.07793
2.07188	0.07853
2.075	0.07916
2.07813	0.07981
2.08125	0.08047
2.08438	0.08114
2.0875	0.08181
2.09063	0.08247
2.09375	0.08312
2.09688	0.08375
2.1	0.08436
2.10313	0.08494
2.10625	0.08549
2.10938	0.08601
2.1125	0.08649
2.11563	0.08694
2.11875	0.08735
2.12188	0.08773
2.125	0.08808
2.12813	0.0884
2.13125	0.0887
2.13438	0.08898
2.1375	0.08926
2.14063	0.08953
2.14375	0.0898
2.14688	0.09009
2.15	0.0904
2.15313	0.09074
2.15625	0.0911
2.15938	0.09151
2.1625	0.09196
2.16563	0.09246
2.16875	0.093
2.17188	0.0936
2.175	0.09425
2.17813	0.09495
2.18125	0.09569
2.18438	0.09648
2.1875	0.0973
2.19063	0.09815
2.19375	0.09902
2.19688	0.09991
2.2	0.1008
2.20313	0.10168
2.20625	0.10256
2.20938	0.10341
2.2125	0.10423
2.21563	0.10502
2.21875	0.10576
2.22188	0.10645
2.225	0.10709
2.22813	0.10767
2.23125	0.10819
2.23438	0.10866
2.2375	0.10907
2.24063	0.10944
2.24375	0.10975
2.24688	0.11002
2.25	0.11026
2.25313	0.11046
2.25625	0.11065
2.25938	0.11082
2.2625	0.11099
2.26563	0.11116
2.26875	0.11134
2.27188	0.11153
2.275	0.11174
2.27813	0.11198
2.28125	0.11224
2.28438	0.11254
2.2875	0.11286
2.29063	0.11321
2.29375	0.11359
2.29688	0.114
2.3	0.11442
2.30313	0.11486
2.30625	0.11531
2.30938	0.11576
2.3125	0.11621
2.31563	0.11666
2.31875	0.1171
2.32188	0.11752
2.325	0.11792
2.32813	0.11831
2.33125	0.11867
2.33438	0.119
2.3375	0.11932
2.34063	0.11962
2.34375	0.1199
2.34688	0.12016
2.35	0.12043
2.35313	0.12068
2.35625	0.12095
2.35938	0.12122
2.3625	0.12151
2.36563	0.12182
2.36875	0.12216
2.37188	0.12253
2.375	0.12294
2.37813	0.12338
2.38125	0.12385
2.38438	0.12437
2.3875	0.12491
2.39063	0.12549
2.39375	0.12609
2.39688	0.12671
2.4	0.12734
2.40313	0.12797
2.40625	0.1286
2.40938	0.12921
2.4125	0.12979
2.41563	0.13035
2.41875	0.13086
2.42188	0.13133
2.425	0.13174
2.42813	0.13209
2.43125	0.13238
2.43438	0.13261
2.4375	0.13279
2.44063	0.1329
2.44375	0.13297
2.44688	0.13299
2.45	0.13297
2.45313	0.13293
2.45625	0.13288
2.45938	0.13283
2.4625	0.13278
2.46563	0.13277
2.46875	0.13279
2.47188	0.13287
2.475	0.133
2.47813	0.13321
2.48125	0.1335
2.48438	0.13388
2.4875	0.13436
2.49063	0.13492
2.49375	0.13558
2.49688	0.13634
2.5	0.13718
2.50313	0.1381
2.50625	0.1391
2.50938	0.14015
2.5125	0.14126
2.51563	0.14239
2.51875	0.14355
2.52188	0.14471
2.525	0.14585
2.52813	0.14698
2.53125	0.14806
2.53438	0.14909
2.5375	0.15005
2.54063	0.15094
2.54375	0.15174
2.54688	0.15245
2.55	0.15307
2.55313	0.15359
2.55625	0.15401
2.55938	0.15435
2.5625	0.15459
2.56563	0.15475
2.56875	0.15483
2.57188	0.15485
2.575	0.15481
2.57813	0.15473
2.58125	0.15461
2.58438	0.15447
2.5875	0.15433
2.59063	0.15418
2.59375	0.15404
2.59688	0.15392
2.6	0.15383
2.60313	0.15378
2.60625	0.15377
2.60938	0.1538
2.6125	0.15388
2.61563	0.15401
2.61875	0.15419
2.62188	0.15442
2.625	0.1547
2.62813	0.15502
2.63125	0.15539
2.63438	0.1558
2.6375	0.15624
2.64063	0.15671
2.64375	0.15721
2.64688	0.15773
2.65	0.15827
2.65313	0.15883
2.65625	0.1594
2.65938	0.15998
2.6625	0.16057
2.66563	0.16117
2.66875	0.16177
2.67188	0.16238
2.675	0.16299
2.67813	0.16361
2.68125	0.16423
2.68438	0.16486
2.6875	0.16549
2.69063	0.16612
2.69375	0.16676
2.69688	0.1674
2.7	0.16804
2.70313	0.16869
2.70625	0.16933
2.70938	0.16998
2.7125	0.17062
2.71563	0.17125
2.71875	0.17187
2.72188	0.17249
2.725	0.17309
2.72813	0.17368
2.73125	0.17425
2.73438	0.1748
2.7375	0.17534
2.74063	0.17585
2.74375	0.17633
2.74688	0.1768
2.75	0.17724
2.75313	0.17765
2.75625	0.17804
2.75938	0.17841
2.7625	0.17875
2.76563	0.17907
2.76875	0.17937
2.77188	0.17965
2.775	0.1799
2.77813	0.18014
2.78125	0.18036
2.78438	0.18056
2.7875	0.18074
2.79063	0.1809
2.79375	0.18105
2.79688	0.18118
2.8	0.18129
2.80313	0.18138
2.80625	0.18145
2.80938	0.18151
2.8125	0.18155
2.81563	0.18157
2.81875	0.18157
2.82188	0.18156
2.825	0.18153
2.82813	0.18149
2.83125	0.18145
2.83438	0.18139
2.8375	0.18133
2.84063	0.18127
2.84375	0.18121
2.84688	0.18116
2.85	0.18111
2.85313	0.18109
2.85625	0.18108
2.85938	0.1811
2.8625	0.18115
2.86563	0.18123
2.86875	0.18134
2.87188	0.18149
2.875	0.18168
2.87813	0.18191
2.88125	0.18219
2.88438	0.1825
2.8875	0.18285
2.89063	0.18325
2.89375	0.18368
2.89688	0.18415
2.9	0.18465
2.90313	0.18518
2.90625	0.18574
2.90938	0.18631
2.9125	0.18691
2.91563	0.18753
2.91875	0.18815
2.92188	0.18879
2.925	0.18943
2.92813	0.19007
2.93125	0.19072
2.93438	0.19137
2.9375	0.19201
2.94063	0.19265
2.94375	0.19329
2.94688	0.19392
2.95	0.19455
2.95313	0.19517
2.95625	0.19578
2.95938	0.19638
2.9625	0.19696
2.96563	0.19754
2.96875	0.19809
2.97188	0.19863
2.975	0.19914
2.97813	0.19962
2.98125	0.20008
2.98438	0.20049
2.9875	0.20087
2.99063	0.2012
2.99375	0.20148
2.99688	0.2017
3	0.20188
3.00313	0.20199
3.00625	0.20205
3.00938	0.20204
3.0125	0.20198
3.01563	0.20187
3.01875	0.2017
3.02188	0.20149
3.025	0.20125
3.02813	0.20098
3.03125	0.20069
3.03438	0.20039
3.0375	0.2001
3.04063	0.19983
3.04375	0.19959
3.04688	0.19939
3.05	0.19925
3.05313	0.19918
3.05625	0.19918
3.05938	0.19927
3.0625	0.19945
3.06563	0.19972
3.06875	0.2001
3.07188	0.20057
3.075	0.20114
3.07813	0.2018
3.08125	0.20255
3.08438	0.20336
3.0875	0.20424
3.09063	0.20516
3.09375	0.20611
3.09688	0.20708
3.1	0.20804
3.10313	0.20898
3.10625	0.20987
3.10938	0.21071
3.1125	0.21148
3.11563	0.21216
3.11875	0.21274
3.12188	0.21322
3.125	0.21358
3.12813	0.21381
3.13125	0.21393
3.13438	0.21393
3.1375	0.21382
3.14063	0.2136
3.14375	0.21328
3.14688	0.21288
3.15	0.21241
3.15313	0.21189
3.15625	0.21133
3.15938	0.21075
3.1625	0.21016
3.16563	0.20959
3.16875	0.20904
3.17188	0.20852
3.175	0.20806
3.17813	0.20765
3.18125	0.20731
3.18438	0.20703
3.1875	0.20682
3.19063	0.20667
3.19375	0.20658
3.19688	0.20654
3.2	0.20654
3.20313	0.20657
3.20625	0.20662
3.20938	0.20666
3.2125	0.2067
3.21563	0.20671
3.21875	0.20668
3.22188	0.2066
3.225	0.20646
3.22813	0.20625
3.23125	0.20596
3.23438	0.20559
3.2375	0.20514
3.24063	0.20461
3.24375	0.204
3.24688	0.20332
3.25	0.20258
3.25313	0.20179
3.25625	0.20096
3.25938	0.20011
3.2625	0.19924
3.26563	0.19837
3.26875	0.19753
3.27188	0.19671
3.275	0.19594
3.27813	0.19522
3.28125	0.19456
3.28438	0.19396
3.2875	0.19344
3.29063	0.19299
3.29375	0.19262
3.29688	0.19231
3.3	0.19206
3.30313	0.19187
3.30625	0.19172
3.30938	0.19161
3.3125	0.19151
3.31563	0.19143
3.31875	0.19135
3.32188	0.19125
3.325	0.19112
3.32813	0.19097
3.33125	0.19077
3.33438	0.19052
3.3375	0.19022
3.34063	0.18987
3.34375	0.18946
3.34688	0.18901
3.35	0.18852
3.35313	0.18799
3.35625	0.18743
3.35938	0.18686
3.3625	0.18629
3.36563	0.18572
3.36875	0.18517
3.37188	0.18465
3.375	0.18418
3.37813	0.18375
3.38125	0.18339
3.38438	0.18308
3.3875	0.18284
3.39063	0.18267
3.39375	0.18257
3.39688	0.18252
3.4	0.18253
3.40313	0.18258
3.40625	0.18266
3.40938	0.18277
3.4125	0.18288
3.41563	0.18299
3.41875	0.18307
3.42188	0.18313
3.425	0.18313
3.42813	0.18307
3.43125	0.18294
3.43438	0.18272
3.4375	0.18242
3.44063	0.18202
3.44375	0.18153
3.44688	0.18094
3.45	0.18026
3.45313	0.17949
3.45625	0.17864
3.45938	0.17772
3.4625	0.17674
3.46563	0.17571
3.46875	0.17464
3.47188	0.17354
3.475	0.17243
3.47813	0.17132
3.48125	0.17022
3.48438	0.16914
3.4875	0.16808
3.49063	0.16706
3.49375	0.16607
3.49688	0.16512
3.5	0.16421
3.50313	0.16334
3.50625	0.16249
3.50938	0.16168
3.5125	0.16089
3.51563	0.16012
3.51875	0.15936
3.52188	0.1586
3.525	0.15783
3.52813	0.15706
3.53125	0.15628
3.53438	0.15549
3.5375	0.15467
3.54063	0.15385
3.54375	0.15301
3.54688	0.15216
3.55	0.15131
3.55313	0.15046
3.55625	0.14964
3.55938	0.14883
3.5625	0.14806
3.56563	0.14733
3.56875	0.14666
3.57188	0.14605
3.575	0.14552
3.57813	0.14506
3.58125	0.14468
3.58438	0.14438
3.5875	0.14416
3.59063	0.14402
3.59375	0.14395
3.59688	0.14394
3.6	0.14398
3.60313	0.14405
3.60625	0.14413
3.60938	0.14421
3.6125	0.14427
3.61563	0.14428
3.61875	0.14423
3.62188	0.14409
3.625	0.14386
3.62813	0.1435
3.63125	0.14301
3.63438	0.14238
3.6375	0.14159
3.64063	0.14065
3.64375	0.13956
3.64688	0.13831
3.65	0.13692
3.65313	0.1354
3.65625	0.13376
3.65938	0.13203
3.6625	0.13022
3.66563	0.12836
3.66875	0.12648
3.67188	0.12459
3.675	0.12274
3.67813	0.12093
3.68125	0.11921
3.68438	0.11758
3.6875	0.11608
3.69063	0.11471
3.69375	0.11349
3.69688	0.11243
3.7	0.11153
3.70313	0.1108
3.70625	0.11023
3.70938	0.10981
3.7125	0.10953
3.71563	0.10937
3.71875	0.10931
3.72188	0.10934
3.725	0.10943
3.72813	0.10956
3.73125	0.1097
3.73438	0.10982
3.7375	0.1099
3.74063	0.10993
3.74375	0.10987
3.74688	0.10972
3.75	0.10945
3.75313	0.10907
3.75625	0.10855
3.75938	0.1079
3.7625	0.10712
3.76563	0.10621
3.76875	0.10518
3.77188	0.10405
3.775	0.10281
3.77813	0.1015
3.78125	0.10012
3.78438	0.0987
3.7875	0.09725
3.79063	0.09579
3.79375	0.09434
3.79688	0.09292
3.8	0.09154
3.80313	0.09022
3.80625	0.08896
3.80938	0.08777
3.8125	0.08667
3.81563	0.08564
3.81875	0.0847
3.82188	0.08384
3.825	0.08305
3.82813	0.08233
3.83125	0.08166
3.83438	0.08104
3.8375	0.08046
3.84063	0.0799
3.84375	0.07935
3.84688	0.07879
3.85	0.07823
3.85313	0.07764
3.85625	0.07701
3.85938	0.07634
3.8625	0.07562
3.86563	0.07484
3.86875	0.07401
3.87188	0.07311
3.875	0.07215
3.87813	0.07114
3.88125	0.07006
3.88438	0.06893
3.8875	0.06776
3.89063	0.06654
3.89375	0.06528
3.89688	0.06399
3.9	0.06268
3.90313	0.06134
3.90625	0.06
3.90938	0.05864
3.9125	0.05728
3.91563	0.05592
3.91875	0.05456
3.92188	0.0532
3.925	0.05185
3.92813	0.05051
3.93125	0.04917
3.93438	0.04783
3.9375	0.04651
3.94063	0.04519
3.94375	0.04388
3.94688	0.04257
3.95	0.04127
3.95313	0.03999
3.95625	0.0387
3.95938	0.03744
3.9625	0.03618
3.96563	0.03495
3.96875	0.03373
3.97188	0.03254
3.975	0.03139
3.97813	0.03026
3.98125	0.02918
3.98438	0.02814
3.9875	0.02715
3.99063	0.02621
3.99375	0.02533
3.99688	0.02451
4	0.02375
4.00313	0.02306
4.00625	0.02243
4.00938	0.02187
4.0125	0.02137
4.01563	0.02093
4.01875	0.02055
4.02188	0.02023
4.025	0.01996
4.02813	0.01974
4.03125	0.01956
4.03438	0.01943
4.0375	0.01932
4.04063	0.01924
4.04375	0.01918
4.04688	0.01914
4.05	0.01911
4.05313	0.01909
4.05625	0.01906
4.05938	0.01904
4.0625	0.019
4.06563	0.01895
4.06875	0.01889
4.07188	0.01881
4.075	0.01871
4.07813	0.01857
4.08125	0.01841
4.08438	0.01822
4.0875	0.01799
4.09063	0.01773
4.09375	0.01742
4.09688	0.01708
4.1	0.01668
4.10313	0.01624
4.10625	0.01576
4.10938	0.01522
4.1125	0.01464
4.11563	0.01401
4.11875	0.01333
4.12188	0.01261
4.125	0.01184
4.12813	0.01105
4.13125	0.01022
4.13438	0.00937
4.1375	0.0085
4.14063	0.00762
4.14375	0.00675
4.14688	0.00588
4.15	0.00504
4.15313	0.00424
4.15625	0.00347
4.15938	0.00276
4.1625	0.00212
4.16563	0.00154
4.16875	0.00105
4.17188	0.000646332
4.175	0.000332686
4.17813	0.000113957
4.18125	-8.81673e-06
4.18438	-3.66791e-05
4.1875	2.71957e-05
4.19063	0.000177513
4.19375	0.000406934
4.19688	0.00070621
4.2	0.00106
4.20313	0.00147
4.20625	0.00191
4.20938	0.00236
4.2125	0.00282
4.21563	0.00327
4.21875	0.0037
4.22188	0.00408
4.225	0.00441
4.22813	0.00468
4.23125	0.00489
4.23438	0.00501
4.2375	0.00505
4.24063	0.00501
4.24375	0.00488
4.24688	0.00468
4.25	0.0044
4.25313	0.00405
4.25625	0.00365
4.25938	0.00321
4.2625	0.00274
4.26563	0.00225
4.26875	0.00176
4.27188	0.00129
4.275	0.000841816
4.27813	0.000437444
4.28125	8.71588e-05
4.28438	-0.000198616
4.2875	-0.000411532
4.29063	-0.000545594
4.29375	-0.000597358
4.29688	-0.000566056
4.3	-0.000453628
4.30313	-0.000264668
4.30625	-6.28772e-06
4.30938	0.00031211
4.3125	0.000679121
4.31563	0.00108
4.31875	0.00151
4.32188	0.00194
4.325	0.00236
4.32813	0.00275
4.33125	0.00311
4.33438	0.00342
4.3375	0.00366
4.34063	0.00383
4.34375	0.00392
4.34688	0.00393
4.35	0.00385
4.35313	0.00368
4.35625	0.00342
4.35938	0.00309
4.3625	0.00269
4.36563	0.00224
4.36875	0.00173
4.37188	0.0012
4.375	0.000643749
4.37813	8.98839e-05
4.38125	-0.000449429
4.38438	-0.000958789
4.3875	-0.00142
4.39063	-0.00183
4.39375	-0.00217
4.39688	-0.00243
4.4	-0.0026
4.40313	-0.00268
4.40625	-0.00266
4.40938	-0.00255
4.4125	-0.00235
4.41563	-0.00207
4.41875	-0.0017
4.42188	-0.00127
4.425	-0.000774256
4.42813	-0.000233465
4.43125	0.00034102
4.43438	0.000935656
4.4375	0.00154
4.44063	0.00213
4.44375	0.00271
4.44688	0.00325
4.45	0.00375
4.45313	0.00421
4.45625	0.00461
4.45938	0.00494
4.4625	0.00522
4.46563	0.00543
4.46875	0.00557
4.47188	0.00566
4.475	0.00569
4.47813	0.00567
4.48125	0.00561
4.48438	0.00552
4.4875	0.0054
4.49063	0.00527
4.49375	0.00513
4.49688	0.00499
4.5	0.00486
4.50313	0.00475
4.50625	0.00466
4.50938	0.0046
4.5125	0.00458
4.51563	0.00459
4.51875	0.00464
4.52188	0.00473
4.525	0.00485
4.52813	0.00502
4.53125	0.00521
4.53438	0.00544
4.5375	0.0057
4.54063	0.00598
4.54375	0.00628
4.54688	0.00659
4.55	0.00692
4.55313	0.00725
4.55625	0.00759
4.55938	0.00793
4.5625	0.00828
4.56563	0.00862
4.56875	0.00895
4.57188	0.00928
4.575	0.00961
4.57813	0.00994
4.58125	0.01026
4.58438	0.01057
4.5875	0.01089
4.59063	0.0112
4.59375	0.01152
4.59688	0.01183
4.6	0.01213
4.60313	0.01244
4.60625	0.01275
4.60938	0.01305
4.6125	0.01335
4.61563	0.01364
4.61875	0.01393
4.62188	0.01421
4.625	0.01448
4.62813	0.01474
4.63125	0.01499
4.63438	0.01522
4.6375	0.01545
4.64063	0.01566
4.64375	0.01585
4.64688	0.01604
4.65	0.01622
4.65313	0.01639
4.65625	0.01655
4.65938	0.01671
4.6625	0.01687
4.66563	0.01704
4.66875	0.01721
4.67188	0.01739
4.675	0.01759
4.67813	0.0178
4.68125	0.01803
4.68438	0.01828
4.6875	0.01855
4.69063	0.01884
4.69375	0.01915
4.69688	0.01947
4.7	0.01982
4.70313	0.02018
4.70625	0.02055
4.70938	0.02094
4.7125	0.02133
4.71563	0.02172
4.71875	0.02212
4.72188	0.02252
4.725	0.02291
4.72813	0.0233
4.73125	0.02368
4.73438	0.02406
4.7375	0.02444
4.74063	0.02482
4.74375	0.02521
4.74688	0.0256
4.75	0.02601
4.75313	0.02644
4.75625	0.02689
4.75938	0.02737
4.7625	0.0279
4.76563	0.02847
4.76875	0.02909
4.77188	0.02976
4.775	0.0305
4.77813	0.0313
4.78125	0.03217
4.78438	0.0331
4.7875	0.03409
4.79063	0.03515
4.79375	0.03626
4.79688	0.03741
4.8	0.03861
4.80313	0.03983
4.80625	0.04107
4.80938	0.04232
4.8125	0.04357
4.81563	0.0448
4.81875	0.046
4.82188	0.04716
4.825	0.04827
4.82813	0.04932
4.83125	0.0503
4.83438	0.05121
4.8375	0.05205
4.84063	0.05281
4.84375	0.0535
4.84688	0.05411
4.85	0.05466
4.85313	0.05516
4.85625	0.0556
4.85938	0.05601
4.8625	0.0564
4.86563	0.05678
4.86875	0.05716
4.87188	0.05756
4.875	0.05799
4.87813	0.05847
4.88125	0.059
4.88438	0.0596
4.8875	0.06028
4.89063	0.06103
4.89375	0.06186
4.89688	0.06277
4.9	0.06376
4.90313	0.06482
4.90625	0.06595
4.90938	0.06713
4.9125	0.06835
4.91563	0.06961
4.91875	0.07087
4.92188	0.07214
4.925	0.07339
4.92813	0.07461
4.93125	0.07578
4.93438	0.0769
4.9375	0.07794
4.94063	0.0789
4.94375	0.07978
4.94688	0.08057
4.95	0.08126
4.95313	0.08185
4.95625	0.08236
4.95938	0.08279
4.9625	0.08315
4.96563	0.08344
4.96875	0.08368
4.97188	0.08388
4.975	0.08406
4.97813	0.08423
4.98125	0.08441
4.98438	0.08462
4.9875	0.08485
4.99063	0.08513
4.99375	0.08547
4.99688	0.08587
5	0.08634
5.00313	0.08688
5.00625	0.08748
5.00938	0.08816
5.0125	0.08889
5.01563	0.08968
5.01875	0.0905
5.02188	0.09137
5.025	0.09225
5.02813	0.09313
5.03125	0.09401
5.03438	0.09487
5.0375	0.09569
5.04063	0.09647
5.04375	0.09719
5.04688	0.09785
5.05	0.09843
5.05313	0.09894
5.05625	0.09937
5.05938	0.09972
5.0625	0.1
5.06563	0.10021
5.06875	0.10036
5.07188	0.10045
5.075	0.10051
5.07813	0.10054
5.08125	0.10055
5.08438	0.10056
5.0875	0.10057
5.09063	0.10061
5.09375	0.10068
5.09688	0.10079
5.1	0.10096
5.10313	0.10118
5.10625	0.10146
5.10938	0.1018
5.1125	0.10221
5.11563	0.10267
5.11875	0.10319
5.12188	0.10377
5.125	0.10438
5.12813	0.10503
5.13125	0.10571
5.13438	0.10639
5.1375	0.10709
5.14063	0.10778
5.14375	0.10845
5.14688	0.1091
5.15	0.10972
5.15313	0.11031
5.15625	0.11086
5.15938	0.11136
5.1625	0.11183
5.16563	0.11225
5.16875	0.11264
5.17188	0.11299
5.175	0.11331
5.17813	0.11362
5.18125	0.11391
5.18438	0.11419
5.1875	0.11448
5.19063	0.11477
5.19375	0.11508
5.19688	0.11541
5.2	0.11577
5.20313	0.11616
5.20625	0.11658
5.20938	0.11703
5.2125	0.11751
5.21563	0.11803
5.21875	0.11856
5.22188	0.11912
5.225	0.11969
5.22813	0.12027
5.23125	0.12084
5.23438	0.12141
5.2375	0.12196
5.24063	0.12249
5.24375	0.123
5.24688	0.12346
5.25	0.1239
5.25313	0.12429
5.25625	0.12464
5.25938	0.12495
5.2625	0.12523
5.26563	0.12548
5.26875	0.1257
5.27188	0.1259
5.275	0.12608
5.27813	0.12627
5.28125	0.12646
5.28438	0.12666
5.2875	0.12689
5.29063	0.12715
5.29375	0.12745
5.29688	0.12779
5.3	0.12818
5.30313	0.12862
5.30625	0.12911
5.30938	0.12966
5.3125	0.13026
5.31563	0.1309
5.31875	0.13157
5.32188	0.13228
5.325	0.13301
5.32813	0.13375
5.33125	0.13449
5.33438	0.13522
5.3375	0.13593
5.34063	0.13662
5.34375	0.13726
5.34688	0.13785
5.35	0.13839
5.35313	0.13887
5.35625	0.13929
5.35938	0.13964
5.3625	0.13994
5.36563	0.14017
5.36875	0.14035
5.37188	0.14049
5.375	0.14059
5.37813	0.14066
5.38125	0.14072
5.38438	0.14077
5.3875	0.14082
5.39063	0.14089
5.39375	0.14099
5.39688	0.14113
5.4	0.14131
5.40313	0.14154
5.40625	0.14183
5.40938	0.14217
5.4125	0.14257
5.41563	0.14303
5.41875	0.14353
5.42188	0.14408
5.425	0.14467
5.42813	0.14528
5.43125	0.1459
5.43438	0.14652
5.4375	0.14713
5.44063	0.14771
5.44375	0.14825
5.44688	0.14874
5.45	0.14916
5.45313	0.14951
5.45625	0.14977
5.45938	0.14994
5.4625	0.15002
5.46563	0.15
5.46875	0.14988
5.47188	0.14968
5.475	0.14938
5.47813	0.14901
5.48125	0.14857
5.48438	0.14808
5.4875	0.14754
5.49063	0.14698
5.49375	0.1464
5.49688	0.14582
5.5	0.14527
5.50313	0.14475
5.50625	0.14428
5.50938	0.14387
5.5125	0.14354
5.51563	0.14329
5.51875	0.14313
5.52188	0.14307
5.525	0.14312
5.52813	0.14326
5.53125	0.14351
5.53438	0.14386
5.5375	0.1443
5.54063	0.14483
5.54375	0.14544
5.54688	0.14611
5.55	0.14685
5.55313	0.14763
5.55625	0.14845
5.55938	0.1493
5.5625	0.15015
5.56563	0.15101
5.56875	0.15186
5.57188	0.15269
5.575	0.15349
5.57813	0.15426
5.58125	0.15499
5.58438	0.15568
5.5875	0.15632
5.59063	0.15691
5.59375	0.15745
5.59688	0.15794
5.6	0.15839
5.60313	0.15878
5.60625	0.15913
5.60938	0.15945
5.6125	0.15972
5.61563	0.15996
5.61875	0.16018
5.62188	0.16037
5.625	0.16053
5.62813	0.16069
5.63125	0.16082
5.63438	0.16095
5.6375	0.16106
5.64063	0.16117
5.64375	0.16127
5.64688	0.16136
5.65	0.16145
5.65313	0.16154
5.65625	0.16161
5.65938	0.16169
5.6625	0.16175
5.66563	0.1618
5.66875	0.16184
5.67188	0.16187
5.675	0.16189
5.67813	0.16188
5.68125	0.16186
5.68438	0.16181
5.6875	0.16174
5.69063	0.16165
5.69375	0.16152
5.69688	0.16136
5.7	0.16117
5.70313	0.16095
5.70625	0.16069
5.70938	0.1604
5.7125	0.16007
5.71563	0.1597
5.71875	0.15931
5.72188	0.15888
5.725	0.15841
5.72813	0.15793
5.73125	0.15742
5.73438	0.15689
5.7375	0.15635
5.74063	0.15581
5.74375	0.15526
5.74688	0.15473
5.75	0.15421
5.75313	0.15372
5.75625	0.15326
5.75938	0.15284
5.7625	0.15246
5.76563	0.15215
5.76875	0.1519
5.77188	0.15171
5.775	0.1516
5.77813	0.15156
5.78125	0.1516
5.78438	0.15172
5.7875	0.15191
5.79063	0.15217
5.79375	0.15251
5.79688	0.15289
5.8	0.15333
5.80313	0.15381
5.80625	0.15432
5.80938	0.15484
5.8125	0.15536
5.81563	0.15587
5.81875	0.15635
5.82188	0.15678
5.825	0.15716
5.82813	0.15747
5.83125	0.1577
5.83438	0.15784
5.8375	0.15787
5.84063	0.1578
5.84375	0.15762
5.84688	0.15733
5.85	0.15693
5.85313	0.15642
5.85625	0.15581
5.85938	0.1551
5.8625	0.15431
5.86563	0.15345
5.86875	0.15253
5.87188	0.15157
5.875	0.15058
5.87813	0.14957
5.88125	0.14857
5.88438	0.14758
5.8875	0.14663
5.89063	0.14571
5.89375	0.14485
5.89688	0.14405
5.9	0.14332
5.90313	0.14265
5.90625	0.14206
5.90938	0.14154
5.9125	0.14108
5.91563	0.14069
5.91875	0.14035
5.92188	0.14005
5.925	0.13979
5.92813	0.13954
5.93125	0.1393
5.93438	0.13906
5.9375	0.1388
5.94063	0.13852
5.94375	0.13819
5.94688	0.13782
5.95	0.13739
5.95313	0.1369
5.95625	0.13635
5.95938	0.13575
5.9625	0.13508
5.96563	0.13436
5.96875	0.13359
5.97188	0.13278
5.975	0.13195
5.97813	0.1311
5.98125	0.13025
5.98438	0.1294
5.9875	0.12858
5.99063	0.12779
5.99375	0.12705
5.99688	0.12636
6	0.12574
6.00313	0.12518
6.00625	0.1247
6.00938	0.1243
6.0125	0.12396
6.01563	0.12369
6.01875	0.12348
6.02188	0.12333
6.025	0.1232
6.02813	0.12311
6.03125	0.12302
6.03438	0.12293
6.0375	0.12281
6.04063	0.12264
6.04375	0.12242
6.04688	0.12213
6.05	0.12175
6.05313	0.12126
6.05625	0.12067
6.05938	0.11996
6.0625	0.11912
6.06563	0.11817
6.06875	0.11709
6.07188	0.1159
6.075	0.11461
6.07813	0.11322
6.08125	0.11174
6.08438	0.11021
6.0875	0.10863
6.09063	0.10702
6.09375	0.1054
6.09688	0.1038
6.1	0.10223
6.10313	0.10072
6.10625	0.09927
6.10938	0.09791
6.1125	0.09665
6.11563	0.0955
6.11875	0.09446
6.12188	0.09355
6.125	0.09276
6.12813	0.09208
6.13125	0.09153
6.13438	0.09108
6.1375	0.09072
6.14063	0.09045
6.14375	0.09024
6.14688	0.09007
6.15	0.08994
6.15313	0.08982
6.15625	0.08969
6.15938	0.08954
6.1625	0.08934
6.16563	0.08908
6.16875	0.08874
6.17188	0.08832
6.175	0.08781
6.17813	0.08719
6.18125	0.08647
6.18438	0.08565
6.1875	0.08471
6.19063	0.08368
6.19375	0.08256
6.19688	0.08135
6.2	0.08007
6.20313	0.07874
6.20625	0.07735
6.20938	0.07594
6.2125	0.07451
6.21563	0.07309
6.21875	0.07167
6.22188	0.07028
6.225	0.06894
6.22813	0.06764
6.23125	0.0664
6.23438	0.06522
6.2375	0.06411
6.24063	0.06308
6.24375	0.06211
6.24688	0.06121
6.25	0.06037
6.25313	0.05958
6.25625	0.05885
6.25938	0.05815
6.2625	0.05748
6.26563	0.05682
6.26875	0.05616
6.27188	0.05549
6.275	0.0548
6.27813	0.05408
6.28125	0.05331
6.28438	0.05249
6.2875	0.0516
6.29063	0.05064
6.29375	0.04961
6.29688	0.0485
6.3	0.04731
6.30313	0.04604
6.30625	0.04469
6.30938	0.04327
6.3125	0.04178
6.31563	0.04023
[truncated: 13,978 more rows]

## Sheet: Fig. 3d
Time (s)	ΔR/R0
0	4.87858e-06
0.03125	-1.45951e-06
0.0625	1.12186e-05
0.09375	4.87858e-06
0.125	-1.45951e-06
0.15625	1.12186e-05
0.1875	4.87858e-06
0.21875	-1.45951e-06
0.25	1.12186e-05
0.28125	4.87858e-06
0.3125	-1.45951e-06
0.34375	1.12186e-05
0.375	4.87858e-06
0.40625	-1.45951e-06
0.4375	1.12186e-05
0.46875	4.87858e-06
0.5	-1.45951e-06
0.53125	1.12186e-05
0.5625	4.87858e-06
0.59375	-1.45951e-06
0.625	1.12186e-05
0.65625	4.87858e-06
0.6875	-1.45951e-06
0.71875	1.12186e-05
0.75	4.87858e-06
0.78125	-1.45951e-06
0.8125	1.12186e-05
0.84375	4.87858e-06
0.875	-1.45951e-06
0.90625	4.87858e-06
0.9375	-1.45951e-06
0.96875	1.12186e-05
1	4.87858e-06
1.03125	-1.45951e-06
1.0625	1.12186e-05
1.09375	4.87858e-06
1.125	-1.45951e-06
1.15625	1.12186e-05
1.1875	4.87858e-06
1.21875	-1.45951e-06
1.25	1.12186e-05
1.28125	4.87858e-06
1.3125	-1.45951e-06
1.34375	1.12186e-05
1.375	4.87858e-06
1.40625	-1.45951e-06
1.4375	1.75606e-05
1.46875	1.12186e-05
1.5	4.87858e-06
1.53125	-1.45951e-06
1.5625	1.12186e-05
1.59375	4.87858e-06
1.625	-1.45951e-06
1.65625	1.12186e-05
1.6875	4.87858e-06
1.71875	-1.45951e-06
1.75	1.12186e-05
1.78125	4.87858e-06
1.8125	-1.45951e-06
1.84375	1.12186e-05
1.875	4.87858e-06
1.90625	-1.45951e-06
1.9375	1.12186e-05
1.96875	4.87858e-06
2	-1.45951e-06
2.03125	1.12186e-05
2.0625	4.87858e-06
2.09375	-1.45951e-06
2.125	1.12186e-05
2.15625	4.87858e-06
2.1875	-1.45951e-06
2.21875	1.12186e-05
2.25	4.87858e-06
2.28125	-1.45951e-06
2.3125	1.12186e-05
2.34375	4.87858e-06
2.375	-1.45951e-06
2.40625	4.87858e-06
2.4375	-1.45951e-06
2.46875	1.12186e-05
2.5	4.87858e-06
2.53125	-1.45951e-06
2.5625	1.12186e-05
2.59375	4.87858e-06
2.625	-1.45951e-06
2.65625	1.12186e-05
2.6875	4.87858e-06
2.71875	-1.45951e-06
2.75	1.12186e-05
2.78125	4.87858e-06
2.8125	-1.45951e-06
2.84375	1.12186e-05
2.875	4.87858e-06
2.90625	-1.45951e-06
2.9375	1.75606e-05
2.96875	1.12186e-05
3	4.87858e-06
3.03125	-1.45951e-06
3.0625	1.12186e-05
3.09375	4.87858e-06
3.125	-1.45951e-06
3.15625	1.12186e-05
3.1875	4.87858e-06
3.21875	-1.45951e-06
3.25	1.12186e-05
3.28125	4.87858e-06
3.3125	-1.45951e-06
3.34375	1.12186e-05
3.375	4.87858e-06
3.40625	-1.45951e-06
3.4375	1.12186e-05
3.46875	4.87858e-06
3.5	-1.45951e-06
3.53125	1.12186e-05
3.5625	4.87858e-06
3.59375	-1.45951e-06
3.625	1.12186e-05
3.65625	4.87858e-06
3.6875	-1.45951e-06
3.71875	1.12186e-05
3.75	4.87858e-06
3.78125	-1.45951e-06
3.8125	1.12186e-05
3.84375	4.87858e-06
3.875	-1.45951e-06
3.90625	4.87858e-06
3.9375	-1.45951e-06
3.96875	1.12186e-05
4	4.87858e-06
4.03125	-1.45951e-06
4.0625	1.12186e-05
4.09375	4.87858e-06
4.125	-1.45951e-06
4.15625	1.12186e-05
4.1875	4.87858e-06
4.21875	-1.45951e-06
4.25	1.12186e-05
4.28125	4.87858e-06
4.3125	-1.45951e-06
4.34375	1.12186e-05
4.375	4.87858e-06
4.40625	-1.45951e-06
4.4375	1.75606e-05
4.46875	1.12186e-05
4.5	4.87858e-06
4.53125	-1.45951e-06
4.5625	1.12186e-05
4.59375	4.87858e-06
4.625	-1.45951e-06
4.65625	1.12186e-05
4.6875	4.87858e-06
4.71875	-1.45951e-06
4.75	1.12186e-05
4.78125	4.87858e-06
4.8125	-1.45951e-06
4.84375	1.12186e-05
4.875	4.87858e-06
4.90625	-1.45951e-06
4.9375	1.12186e-05
4.96875	4.87858e-06
5	-1.45951e-06
5.03125	1.12186e-05
5.0625	4.87858e-06
5.09375	-1.45951e-06
5.125	1.12186e-05
5.15625	4.87858e-06
5.1875	-1.45951e-06
5.21875	1.12186e-05
5.25	4.87858e-06
5.28125	-1.45951e-06
5.3125	1.12186e-05
5.34375	4.87858e-06
5.375	-1.45951e-06
5.40625	4.87858e-06
5.4375	-1.45951e-06
5.46875	1.12186e-05
5.5	4.87858e-06
5.53125	-1.45951e-06
5.5625	1.12186e-05
5.59375	4.87858e-06
5.625	-1.45951e-06
5.65625	1.12186e-05
5.6875	4.87858e-06
5.71875	-1.45951e-06
5.75	1.12186e-05
5.78125	4.87858e-06
5.8125	-1.45951e-06
5.84375	1.12186e-05
5.875	4.87858e-06
5.90625	-1.45951e-06
5.9375	1.75606e-05
5.96875	1.12186e-05
6	4.87858e-06
6.03125	-1.45951e-06
6.0625	1.12186e-05
6.09375	4.87858e-06
6.125	-1.45951e-06
6.15625	1.12186e-05
6.1875	4.87858e-06
6.21875	-1.45951e-06
6.25	1.12186e-05
6.28125	4.87858e-06
6.3125	-1.45951e-06
6.34375	1.12186e-05
6.375	4.87858e-06
6.40625	-1.45951e-06
6.4375	1.12186e-05
6.46875	4.87858e-06
6.5	-1.45951e-06
6.53125	1.12186e-05
6.5625	4.87858e-06
6.59375	-1.45951e-06
6.625	1.12186e-05
6.65625	4.87858e-06
6.6875	-1.45951e-06
6.71875	1.12186e-05
6.75	4.87858e-06
6.78125	-1.45951e-06
6.8125	1.12186e-05
6.84375	4.87858e-06
6.875	-1.45951e-06
6.90625	4.87858e-06
6.9375	-1.45951e-06
6.96875	1.12186e-05
7	4.87858e-06
7.03125	-1.45951e-06
7.0625	1.12186e-05
7.09375	4.87858e-06
7.125	-1.45951e-06
7.15625	1.12186e-05
7.1875	4.87858e-06
7.21875	-1.45951e-06
7.25	1.12186e-05
7.28125	4.87858e-06
7.3125	-1.45951e-06
7.34375	1.12186e-05
7.375	4.87858e-06
7.40625	-1.45951e-06
7.4375	1.75606e-05
7.46875	1.12186e-05
7.5	4.87858e-06
7.53125	-1.45951e-06
7.5625	1.12186e-05
7.59375	4.87858e-06
7.625	-1.45951e-06
7.65625	1.12186e-05
7.6875	4.87858e-06
7.71875	-1.45951e-06
7.75	1.12186e-05
7.78125	4.87858e-06
7.8125	-1.45951e-06
7.84375	1.12186e-05
7.875	4.87858e-06
7.90625	-1.45951e-06
7.9375	1.12186e-05
7.96875	4.87858e-06
8	-1.45951e-06
8.03125	1.12186e-05
8.0625	4.87858e-06
8.09375	-1.45951e-06
8.125	1.12186e-05
8.15625	4.87858e-06
8.1875	-1.45951e-06
8.21875	1.12186e-05
8.25	4.87858e-06
8.28125	-1.45951e-06
8.3125	1.12186e-05
8.34375	4.87858e-06
8.375	-1.45951e-06
8.40625	4.87858e-06
8.4375	-1.45951e-06
8.46875	1.12186e-05
8.5	4.87858e-06
8.53125	-1.45951e-06
8.5625	1.12186e-05
8.59375	4.87858e-06
8.625	-1.45951e-06
8.65625	1.12186e-05
8.6875	4.87858e-06
8.71875	-1.45951e-06
8.75	1.12186e-05
8.78125	4.87858e-06
8.8125	-1.45951e-06
8.84375	1.12186e-05
8.875	4.87858e-06
8.90625	-1.45951e-06
8.9375	1.75606e-05
8.96875	1.12186e-05
9	4.87858e-06
9.03125	-1.45951e-06
9.0625	1.12186e-05
9.09375	4.87858e-06
9.125	-1.45951e-06
9.15625	1.12186e-05
9.1875	4.87858e-06
9.21875	-1.45951e-06
9.25	1.12186e-05
9.28125	4.87858e-06
9.3125	-1.45951e-06
9.34375	1.12186e-05
9.375	4.87858e-06
9.40625	-1.45951e-06
9.4375	1.12186e-05
9.46875	4.87858e-06
9.5	-1.45951e-06
9.53125	1.12186e-05
9.5625	4.87858e-06
9.59375	-1.45951e-06
9.625	1.12186e-05
9.65625	4.87858e-06
9.6875	-1.45951e-06
9.71875	1.12186e-05
9.75	4.87858e-06
9.78125	-1.45951e-06
9.8125	1.12186e-05
9.84375	4.87858e-06
9.875	-1.45951e-06
9.90625	4.87858e-06
9.9375	-1.45951e-06
9.96875	1.12186e-05
10	4.87858e-06
10.0312	-1.45951e-06
10.0625	1.12186e-05
10.0938	4.87858e-06
10.125	-1.45951e-06
10.1562	1.12186e-05
10.1875	4.87858e-06
10.2188	-1.45951e-06
10.25	1.12186e-05
10.2812	4.87858e-06
10.3125	-1.45951e-06
10.3438	1.12186e-05
10.375	4.87858e-06
10.4062	-1.45951e-06
10.4375	1.75606e-05
10.4688	1.12186e-05
10.5	4.87858e-06
10.5312	-1.45951e-06
10.5625	1.12186e-05
10.5938	4.87858e-06
10.625	-1.45951e-06
10.6562	1.12186e-05
10.6875	4.87858e-06
10.7188	-1.45951e-06
10.75	1.12186e-05
10.7812	4.87858e-06
10.8125	-1.45951e-06
10.8438	1.12186e-05
10.875	4.87858e-06
10.9062	-1.45951e-06
10.9375	1.12186e-05
10.9688	4.87858e-06
11	-1.45951e-06
11.0312	1.12186e-05
11.0625	4.87858e-06
11.0938	-1.45951e-06
11.125	1.12186e-05
11.1562	4.87858e-06
11.1875	-1.45951e-06
11.2188	1.12186e-05
11.25	4.87858e-06
11.2812	-1.45951e-06
11.3125	1.12186e-05
11.3438	4.87858e-06
11.375	-1.45951e-06
11.4062	4.87858e-06
11.4375	-1.45951e-06
11.4688	1.12186e-05
11.5	4.87858e-06
11.5312	-1.45951e-06
11.5625	1.12186e-05
11.5938	4.87858e-06
11.625	-1.45951e-06
11.6562	1.12186e-05
11.6875	4.87858e-06
11.7188	-1.45951e-06
11.75	1.12186e-05
11.7812	4.87858e-06
11.8125	-1.45951e-06
11.8438	1.12186e-05
11.875	4.87858e-06
11.9062	-1.45951e-06
11.9375	1.75606e-05
11.9688	1.12186e-05
12	4.87858e-06
12.0312	-1.45951e-06
12.0625	1.12186e-05
12.0938	4.87858e-06
12.125	-1.45951e-06
12.1562	1.12186e-05
12.1875	4.87858e-06
12.2188	-1.45951e-06
12.25	1.12186e-05
12.2812	4.87858e-06
12.3125	-1.45951e-06
12.3438	1.12186e-05
12.375	4.87858e-06
12.4062	-1.45951e-06
12.4375	1.12186e-05
12.4688	4.87858e-06
12.5	-1.45951e-06
12.5312	1.12186e-05
12.5625	4.87858e-06
12.5938	-1.45951e-06
12.625	1.12186e-05
12.6562	4.87858e-06
12.6875	-1.45951e-06
12.7188	1.12186e-05
12.75	4.87858e-06
12.7812	-1.45951e-06
12.8125	1.12186e-05
12.8438	4.87858e-06
12.875	-1.45951e-06
12.9062	4.87858e-06
12.9375	-1.45951e-06
12.9688	1.12186e-05
13	4.87858e-06
13.0312	-1.45951e-06
13.0625	1.12186e-05
13.0938	4.87858e-06
13.125	-1.45951e-06
13.1562	1.12186e-05
13.1875	4.87858e-06
13.2188	-1.45951e-06
13.25	1.12186e-05
13.2812	4.87858e-06
13.3125	-1.45951e-06
13.3438	1.12186e-05
13.375	4.87858e-06
13.4062	-1.45951e-06
13.4375	1.75606e-05
13.4688	1.12186e-05
13.5	4.87858e-06
13.5312	-1.45951e-06
13.5625	1.12186e-05
13.5938	4.87858e-06
13.625	-1.45951e-06
13.6562	1.12186e-05
13.6875	4.87858e-06
13.7188	-1.45951e-06
13.75	1.12186e-05
13.7812	4.87858e-06
13.8125	-1.45951e-06
13.8438	1.12186e-05
13.875	4.87858e-06
13.9062	-1.45951e-06
13.9375	1.12186e-05
13.9688	4.87858e-06
14	-1.45951e-06
14.0312	1.12186e-05
14.0625	4.87858e-06
14.0938	-1.45951e-06
14.125	1.12186e-05
14.1562	4.87858e-06
14.1875	-1.45951e-06
14.2188	1.12186e-05
14.25	4.87858e-06
14.2812	-1.45951e-06
14.3125	1.12186e-05
14.3438	4.87858e-06
14.375	-1.45951e-06
14.4062	4.87858e-06
14.4375	-1.45951e-06
14.4688	1.12186e-05
14.5	4.87858e-06
14.5312	-1.45951e-06
14.5625	1.12186e-05
14.5938	4.87858e-06
14.625	-1.45951e-06
14.6562	1.12186e-05
14.6875	4.87858e-06
14.7188	-1.45951e-06
14.75	1.12186e-05
14.7812	1.75606e-05
14.8125	1.12186e-05
14.8438	4.87858e-06
14.875	-1.45951e-06
14.9062	1.12186e-05
14.9375	4.87858e-06
14.9688	-1.45951e-06
15	1.12186e-05
15.0312	4.87858e-06
15.0625	-1.45951e-06
15.0938	1.12186e-05
15.125	4.87858e-06
15.1562	-1.45951e-06
15.1875	1.12186e-05
15.2188	4.87858e-06
15.25	-1.45951e-06
15.2812	1.12186e-05
15.3125	4.87858e-06
15.3438	-1.45951e-06
15.375	1.12186e-05
15.4062	4.87858e-06
15.4375	-1.45951e-06
15.4688	1.12186e-05
15.5	4.87858e-06
15.5312	-1.45951e-06
15.5625	1.12186e-05
15.5938	4.87858e-06
15.625	-1.45951e-06
15.6562	1.12186e-05
15.6875	4.87858e-06
15.7188	-1.45951e-06
15.75	4.87858e-06
15.7812	-1.45951e-06
15.8125	1.12186e-05
15.8438	4.87858e-06
15.875	-1.45951e-06
15.9062	1.12186e-05
15.9375	4.87858e-06
15.9688	-1.45951e-06
16	1.12186e-05
16.0312	4.87858e-06
16.0625	-1.45951e-06
16.0938	1.12186e-05
16.125	4.87858e-06
16.1562	-1.45951e-06
16.1875	1.12186e-05
16.2188	4.87858e-06
16.25	-1.45951e-06
16.2812	-7.79568e-06
16.3125	-1.41299e-05
16.3438	-2.04622e-05
16.375	-2.67926e-05
16.4062	-3.3121e-05
16.4375	-3.94475e-05
16.4688	-4.57721e-05
16.5	-5.20947e-05
16.5312	-5.84154e-05
16.5625	-6.47341e-05
16.5938	-7.1051e-05
16.625	-7.73658e-05
16.6562	-8.36788e-05
16.6875	-8.99898e-05
16.7188	-9.62988e-05
16.75	-0.000102606
16.7812	-0.000108911
16.8125	-0.000115214
16.8438	-0.000121516
16.875	-0.000127815
16.9062	-0.000134112
16.9375	-0.000140408
16.9688	-0.000146701
17	-0.000152993
17.0312	-0.000159283
17.0625	-0.00016557
17.0938	-0.000171856
17.125	-0.00017814
17.1562	-0.000184422
17.1875	-0.000190702
17.2188	-0.000196979
17.25	-0.000203255
17.2812	-0.00020953
17.3125	-0.000215802
17.3438	-0.000222072
17.375	-0.00022834
17.4062	-0.000234606
17.4375	-0.00024087
17.4688	-0.000247133
17.5	-0.000253393
17.5312	-0.000259652
17.5625	-0.000265908
17.5938	-0.000272163
17.625	-0.000278415
17.6562	-0.000284666
17.6875	-0.000290914
17.7188	-0.000297161
17.75	-0.000303406
17.7812	-0.000309648
17.8125	-0.000315889
17.8438	-0.000322128
17.875	-0.000328365
17.9062	-0.0003346
17.9375	-0.000340833
17.9688	-0.000347064
18	-0.000353293
18.0312	-0.00035952
18.0625	-0.000365745
18.0938	-0.000371968
18.125	-0.000378189
18.1562	-0.000384408
18.1875	-0.000390626
18.2188	-0.000396841
18.25	-0.000403054
18.2812	-0.000409265
18.3125	-0.000415475
18.3438	-0.000421682
18.375	-0.000427888
18.4062	-0.000434091
18.4375	-0.000440292
18.4688	-0.000446492
18.5	-0.000452689
18.5312	-0.000458885
18.5625	-0.000465079
18.5938	-0.00047127
18.625	-0.00047746
18.6562	-0.000483647
18.6875	-0.000489833
18.7188	-0.000496017
18.75	-0.000502198
18.7812	-0.000508378
18.8125	-0.000514556
18.8438	-0.000520732
18.875	-0.000526905
18.9062	-0.000533077
18.9375	-0.000539247
18.9688	-0.000545415
19	-0.000551581
19.0312	-0.000557745
19.0625	-0.000563907
19.0938	-0.000570066
19.125	-0.000576224
19.1562	-0.00058238
19.1875	-0.000588534
19.2188	-0.000594686
19.25	-0.000600836
19.2812	-0.000606984
19.3125	-0.00061313
19.3438	-0.000619274
19.375	-0.000625416
19.4062	-0.000631556
19.4375	-0.000637694
19.4688	-0.00064383
19.5	-0.000649964
19.5312	-0.000656096
19.5625	-0.000662227
19.5938	-0.000668355
19.625	-0.000674481
19.6562	-0.000680605
19.6875	-0.000686727
19.7188	-0.000692847
19.75	-0.000698965
19.7812	-0.000705081
19.8125	-0.000711195
19.8438	-0.000717307
19.875	-0.000723417
19.9062	-0.000729526
19.9375	-0.000735632
19.9688	-0.000741736
20	-0.000747838
20.0312	-0.000753938
20.0625	-0.000760036
20.0938	-0.000766132
20.125	-0.000772226
20.1562	-0.000778318
20.1875	-0.000784408
20.2188	-0.000790497
20.25	-0.000796583
20.2812	-0.000802667
20.3125	-0.000808749
20.3438	-0.000814829
20.375	-0.000820907
20.4062	-0.000826983
20.4375	-0.000833057
20.4688	-0.000839129
20.5	-0.000845199
20.5312	-0.000851267
20.5625	-0.000857333
20.5938	-0.000863397
20.625	-0.000869459
20.6562	-0.000875519
20.6875	-0.000881577
20.7188	-0.000887633
20.75	-0.000893687
20.7812	-0.000899739
20.8125	-0.000905789
20.8438	-0.000911837
20.875	-0.000917882
20.9062	-0.000923926
20.9375	-0.000929968
20.9688	-0.000936008
21	-0.000942046
21.0312	-0.000948082
21.0625	-0.000954115
21.0938	-0.000960147
21.125	-0.000966177
21.1562	-0.000972205
21.1875	-0.00097823
21.2188	-0.000984254
21.25	-0.000990276
21.2812	-0.000996295
21.3125	-0.001
21.3438	-0.00101
21.375	-0.00101
21.4062	-0.00102
21.4375	-0.00103
21.4688	-0.00103
21.5	-0.00104
21.5312	-0.00104
21.5625	-0.00105
21.5938	-0.00106
21.625	-0.00106
21.6562	-0.00107
21.6875	-0.00107
21.7188	-0.00108
21.75	-0.00109
21.7812	-0.00109
21.8125	-0.0011
21.8438	-0.0011
21.875	-0.00111
21.9062	-0.00112
21.9375	-0.00112
21.9688	-0.00113
22	-0.00113
22.0312	-0.00114
22.0625	-0.00115
22.0938	-0.00115
22.125	-0.00116
22.1562	-0.00116
22.1875	-0.00117
22.2188	-0.00118
22.25	-0.00118
22.2812	-0.00119
22.3125	-0.00119
22.3438	-0.0012
22.375	-0.00121
22.4062	-0.00121
22.4375	-0.00122
22.4688	-0.00122
22.5	-0.00123
22.5312	-0.00124
22.5625	-0.00124
22.5938	-0.00125
22.625	-0.00125
22.6562	-0.00126
22.6875	-0.00127
22.7188	-0.00127
22.75	-0.00128
22.7812	-0.00128
22.8125	-0.00129
22.8438	-0.00129
22.875	-0.0013
22.9062	-0.00131
22.9375	-0.00131
22.9688	-0.00132
23	-0.00132
23.0312	-0.00133
23.0625	-0.00134
23.0938	-0.00134
23.125	-0.00135
23.1562	-0.00135
23.1875	-0.00136
23.2188	-0.00137
23.25	-0.00137
23.2812	-0.00138
23.3125	-0.00138
23.3438	-0.00139
23.375	-0.00139
23.4062	-0.0014
23.4375	-0.00141
23.4688	-0.00141
23.5	-0.00142
23.5312	-0.00142
23.5625	-0.00143
23.5938	-0.00144
23.625	-0.00144
23.6562	-0.00145
23.6875	-0.00145
23.7188	-0.00146
23.75	-0.00147
23.7812	-0.00147
23.8125	-0.00148
23.8438	-0.00148
23.875	-0.00149
23.9062	-0.00149
23.9375	-0.0015
23.9688	-0.00151
24	-0.00151
24.0312	-0.00152
24.0625	-0.00152
24.0938	-0.00153
24.125	-0.00154
24.1562	-0.00154
24.1875	-0.00155
24.2188	-0.00155
24.25	-0.00156
24.2812	-0.00156
24.3125	-0.00157
24.3438	-0.00158
24.375	-0.00158
24.4062	-0.00159
24.4375	-0.00159
24.4688	-0.0016
24.5	-0.00161
24.5312	-0.00161
24.5625	-0.00162
24.5938	-0.00162
24.625	-0.00163
24.6562	-0.00163
24.6875	-0.00164
24.7188	-0.00165
24.75	-0.00165
24.7812	-0.00166
24.8125	-0.00166
24.8438	-0.00167
24.875	-0.00167
24.9062	-0.00168
24.9375	-0.00169
24.9688	-0.00169
25	-0.0017
25.0312	-0.0017
25.0625	-0.00171
25.0938	-0.00172
25.125	-0.00172
25.1562	-0.00173
25.1875	-0.00173
25.2188	-0.00174
25.25	-0.00174
25.2812	-0.00175
25.3125	-0.00176
25.3438	-0.00176
25.375	-0.00177
25.4062	-0.00177
25.4375	-0.00178
25.4688	-0.00178
25.5	-0.00179
25.5312	-0.0018
25.5625	-0.0018
25.5938	-0.00181
25.625	-0.00181
25.6562	-0.00182
25.6875	-0.00182
25.7188	-0.00183
25.75	-0.00184
25.7812	-0.00184
25.8125	-0.00185
25.8438	-0.00185
25.875	-0.00186
25.9062	-0.00186
25.9375	-0.00187
25.9688	-0.00188
26	-0.00188
26.0312	-0.00189
26.0625	-0.00189
26.0938	-0.0019
26.125	-0.0019
26.1562	-0.00191
26.1875	-0.00192
26.2188	-0.00192
26.25	-0.00193
26.2812	-0.00193
26.3125	-0.00194
26.3438	-0.00194
26.375	-0.00195
26.4062	-0.00196
26.4375	-0.00196
26.4688	-0.00197
26.5	-0.00197
26.5312	-0.00198
26.5625	-0.00198
26.5938	-0.00199
26.625	-0.002
26.6562	-0.002
26.6875	-0.00201
26.7188	-0.00201
26.75	-0.00202
26.7812	-0.00202
26.8125	-0.00203
26.8438	-0.00204
26.875	-0.00204
26.9062	-0.00205
26.9375	-0.00205
26.9688	-0.00206
27	-0.00206
27.0312	-0.00207
27.0625	-0.00207
27.0938	-0.00208
27.125	-0.00209
27.1562	-0.00209
27.1875	-0.0021
27.2188	-0.0021
27.25	-0.00211
27.2812	-0.00211
27.3125	-0.00212
27.3438	-0.00213
27.375	-0.00213
27.4062	-0.00214
27.4375	-0.00214
27.4688	-0.00215
27.5	-0.00215
27.5312	-0.00216
27.5625	-0.00216
27.5938	-0.00217
27.625	-0.00218
27.6562	-0.00218
27.6875	-0.00219
27.7188	-0.00219
27.75	-0.0022
27.7812	-0.0022
27.8125	-0.00221
27.8438	-0.00222
27.875	-0.00222
27.9062	-0.00223
27.9375	-0.00223
27.9688	-0.00224
28	-0.00224
28.0312	-0.00225
28.0625	-0.00225
28.0938	-0.00226
28.125	-0.00227
28.1562	-0.00227
28.1875	-0.00228
28.2188	-0.00228
28.25	-0.00229
28.2812	-0.00229
28.3125	-0.0023
28.3438	-0.0023
28.375	-0.00231
28.4062	-0.00232
28.4375	-0.00232
28.4688	-0.00233
28.5	-0.00233
28.5312	-0.00234
28.5625	-0.00234
28.5938	-0.00235
28.625	-0.00235
28.6562	-0.00236
28.6875	-0.00237
28.7188	-0.00237
28.75	-0.00238
28.7812	-0.00238
28.8125	-0.00239
28.8438	-0.00239
28.875	-0.0024
28.9062	-0.0024
28.9375	-0.00241
28.9688	-0.00241
29	-0.00242
29.0312	-0.00243
29.0625	-0.00243
29.0938	-0.00244
29.125	-0.00244
29.1562	-0.00245
29.1875	-0.00245
29.2188	-0.00246
29.25	-0.00246
29.2812	-0.00247
29.3125	-0.00248
29.3438	-0.00248
29.375	-0.00249
29.4062	-0.00249
29.4375	-0.0025
29.4688	-0.0025
29.5	-0.00251
29.5312	-0.00251
29.5625	-0.00252
29.5938	-0.00252
29.625	-0.00253
29.6562	-0.00254
29.6875	-0.00254
29.7188	-0.00255
29.75	-0.00255
29.7812	-0.00256
29.8125	-0.00256
29.8438	-0.00257
29.875	-0.00257
29.9062	-0.00258
29.9375	-0.00258
29.9688	-0.00259
30	-0.0026
30.0312	-0.0026
30.0625	-0.00261
30.0938	-0.00261
30.125	-0.00262
30.1562	-0.00262
30.1875	-0.00263
30.2188	-0.00263
30.25	-0.00264
30.2812	-0.00264
30.3125	-0.00265
30.3438	-0.00266
30.375	-0.00266
30.4062	-0.00267
30.4375	-0.00267
30.4688	-0.00268
30.5	-0.00268
30.5312	-0.00269
30.5625	-0.00269
30.5938	-0.0027
30.625	-0.0027
30.6562	-0.00271
30.6875	-0.00271
30.7188	-0.00272
30.75	-0.00273
30.7812	-0.00273
30.8125	-0.00274
30.8438	-0.00274
30.875	-0.00275
30.9062	-0.00275
30.9375	-0.00276
30.9688	-0.00276
31	-0.00277
31.0312	-0.00277
31.0625	-0.00278
31.0938	-0.00278
31.125	-0.00279
31.1562	-0.0028
31.1875	-0.0028
31.2188	-0.00281
31.25	-0.00281
31.2812	-0.00282
31.3125	-0.00282
31.3438	-0.00283
31.375	-0.00283
31.4062	-0.00284
31.4375	-0.00284
31.4688	-0.00285
31.5	-0.00285
31.5312	-0.00286
31.5625	-0.00287
31.5938	-0.00287
31.625	-0.00288
31.6562	-0.00288
31.6875	-0.00289
31.7188	-0.00289
31.75	-0.0029
31.7812	-0.0029
31.8125	-0.00291
31.8438	-0.00291
31.875	-0.00292
31.9062	-0.00292
31.9375	-0.00293
31.9688	-0.00293
32	-0.00294
32.0312	-0.00295
32.0625	-0.00295
32.0938	-0.00296
32.125	-0.00296
32.1562	-0.00297
32.1875	-0.00297
32.2188	-0.00298
32.25	-0.00298
32.2812	-0.00299
32.3125	-0.00299
32.3438	-0.003
32.375	-0.003
32.4062	-0.00301
32.4375	-0.00301
32.4688	-0.00302
32.5	-0.00302
32.5312	-0.00303
32.5625	-0.00304
32.5938	-0.00304
32.625	-0.00305
32.6562	-0.00305
32.6875	-0.00306
32.7188	-0.00306
32.75	-0.00307
32.7812	-0.00307
32.8125	-0.00308
32.8438	-0.00308
32.875	-0.00309
32.9062	-0.00309
32.9375	-0.0031
32.9688	-0.0031
33	-0.00311
33.0312	-0.00311
33.0625	-0.00312
33.0938	-0.00312
33.125	-0.00313
33.1562	-0.00313
33.1875	-0.00314
33.2188	-0.00315
33.25	-0.00315
33.2812	-0.00316
33.3125	-0.00316
33.3438	-0.00317
33.375	-0.00317
33.4062	-0.00318
33.4375	-0.00318
33.4688	-0.00319
33.5	-0.00319
33.5312	-0.0032
33.5625	-0.0032
33.5938	-0.00321
33.625	-0.00321
33.6562	-0.00322
33.6875	-0.00322
33.7188	-0.00323
33.75	-0.00323
33.7812	-0.00324
33.8125	-0.00324
33.8438	-0.00325
33.875	-0.00325
33.9062	-0.00326
33.9375	-0.00327
33.9688	-0.00327
34	-0.00328
34.0312	-0.00328
34.0625	-0.00329
34.0938	-0.00329
34.125	-0.0033
34.1562	-0.0033
34.1875	-0.00331
34.2188	-0.00331
34.25	-0.00332
34.2812	-0.00332
34.3125	-0.00333
34.3438	-0.00333
34.375	-0.00334
34.4062	-0.00334
34.4375	-0.00335
34.4688	-0.00335
34.5	-0.00336
34.5312	-0.00336
34.5625	-0.00337
34.5938	-0.00337
34.625	-0.00338
34.6562	-0.00338
34.6875	-0.00339
34.7188	-0.00339
34.75	-0.0034
34.7812	-0.0034
34.8125	-0.00341
34.8438	-0.00341
34.875	-0.00342
34.9062	-0.00342
34.9375	-0.00343
34.9688	-0.00344
35	-0.00344
35.0312	-0.00345
35.0625	-0.00345
35.0938	-0.00346
35.125	-0.00346
35.1562	-0.00347
35.1875	-0.00347
35.2188	-0.00348
35.25	-0.00348
35.2812	-0.00349
35.3125	-0.00349
35.3438	-0.0035
35.375	-0.0035
35.4062	-0.00351
35.4375	-0.00351
35.4688	-0.00352
35.5	-0.00352
35.5312	-0.00353
35.5625	-0.00353
35.5938	-0.00354
35.625	-0.00354
35.6562	-0.00355
35.6875	-0.00355
35.7188	-0.00356
35.75	-0.00356
35.7812	-0.00357
35.8125	-0.00357
35.8438	-0.00358
35.875	-0.00358
35.9062	-0.00359
35.9375	-0.00359
35.9688	-0.0036
36	-0.0036
36.0312	-0.00361
36.0625	-0.00361
36.0938	-0.00362
36.125	-0.00362
36.1562	-0.00363
36.1875	-0.00363
36.2188	-0.00364
36.25	-0.00364
36.2812	-0.00365
36.3125	-0.00365
36.3438	-0.00366
36.375	-0.00366
36.4062	-0.00367
36.4375	-0.00367
36.4688	-0.00368
36.5	-0.00368
36.5312	-0.00369
36.5625	-0.00369
36.5938	-0.0037
36.625	-0.0037
36.6562	-0.00371
36.6875	-0.00371
36.7188	-0.00372
36.75	-0.00372
36.7812	-0.00373
36.8125	-0.00373
36.8438	-0.00374
36.875	-0.00374
36.9062	-0.00375
36.9375	-0.00375
36.9688	-0.00376
37	-0.00376
37.0312	-0.00377
37.0625	-0.00377
37.0938	-0.00378
37.125	-0.00378
37.1562	-0.00379
37.1875	-0.00379
37.2188	-0.0038
37.25	-0.0038
37.2812	-0.00381
37.3125	-0.00381
37.3438	-0.00382
37.375	-0.00382
37.4062	-0.00383
37.4375	-0.00383
37.4688	-0.00384
37.5	-0.00384
37.5312	-0.00385
37.5625	-0.00385
37.5938	-0.00386
37.625	-0.00386
37.6562	-0.00387
37.6875	-0.00387
37.7188	-0.00388
37.75	-0.00388
37.7812	-0.00389
37.8125	-0.00389
37.8438	-0.0039
37.875	-0.0039
37.9062	-0.00391
37.9375	-0.00391
37.9688	-0.00392
38	-0.00392
38.0312	-0.00393
38.0625	-0.00393
38.0938	-0.00394
38.125	-0.00394
38.1562	-0.00395
38.1875	-0.00395
38.2188	-0.00396
38.25	-0.00396
38.2812	-0.00397
38.3125	-0.00397
38.3438	-0.00398
38.375	-0.00398
38.4062	-0.00399
38.4375	-0.00399
38.4688	-0.004
38.5	-0.004
38.5312	-0.00401
38.5625	-0.00401
38.5938	-0.00401
38.625	-0.00402
38.6562	-0.00402
38.6875	-0.00403
38.7188	-0.00403
38.75	-0.00404
38.7812	-0.00404
38.8125	-0.00405
38.8438	-0.00405
38.875	-0.00406
38.9062	-0.00406
38.9375	-0.00407
38.9688	-0.00407
39	-0.00408
39.0312	-0.00408
39.0625	-0.00409
39.0938	-0.00409
39.125	-0.0041
39.1562	-0.0041
39.1875	-0.00411
39.2188	-0.00411
39.25	-0.00412
39.2812	-0.00412
39.3125	-0.00413
39.3438	-0.00413
39.375	-0.00414
39.4062	-0.00414
39.4375	-0.00415
39.4688	-0.00415
39.5	-0.00416
39.5312	-0.00416
39.5625	-0.00417
39.5938	-0.00417
39.625	-0.00417
39.6562	-0.00418
39.6875	-0.00418
39.7188	-0.00419
39.75	-0.00419
39.7812	-0.0042
39.8125	-0.0042
39.8438	-0.00421
39.875	-0.00421
39.9062	-0.00422
39.9375	-0.00422
39.9688	-0.00423
40	-0.00423
40.0312	-0.00424
40.0625	-0.00424
40.0938	-0.00425
40.125	-0.00425
40.1562	-0.00426
40.1875	-0.00426
40.2188	-0.00427
40.25	-0.00427
40.2812	-0.00428
40.3125	-0.00428
40.3438	-0.00429
40.375	-0.00429
40.4062	-0.00429
40.4375	-0.0043
40.4688	-0.0043
40.5	-0.00431
40.5312	-0.00431
40.5625	-0.00432
40.5938	-0.00432
40.625	-0.00433
40.6562	-0.00433
40.6875	-0.00434
40.7188	-0.00434
40.75	-0.00435
40.7812	-0.00435
40.8125	-0.00436
40.8438	-0.00436
40.875	-0.00437
40.9062	-0.00437
40.9375	-0.00438
40.9688	-0.00438
41	-0.00438
41.0312	-0.00439
41.0625	-0.00439
41.0938	-0.0044
41.125	-0.0044
41.1562	-0.00441
41.1875	-0.00441
41.2188	-0.00442
41.25	-0.00442
41.2812	-0.00443
41.3125	-0.00443
41.3438	-0.00444
41.375	-0.00444
41.4062	-0.00445
41.4375	-0.00445
41.4688	-0.00446
41.5	-0.00446
41.5312	-0.00446
41.5625	-0.00447
41.5938	-0.00447
41.625	-0.00448
41.6562	-0.00448
41.6875	-0.00449
41.7188	-0.00449
41.75	-0.0045
41.7812	-0.0045
41.8125	-0.00451
41.8438	-0.00451
41.875	-0.00452
41.9062	-0.00452
41.9375	-0.00453
41.9688	-0.00453
42	-0.00454
42.0312	-0.00454
42.0625	-0.00454
42.0938	-0.00455
42.125	-0.00455
42.1562	-0.00456
42.1875	-0.00456
42.2188	-0.00457
42.25	-0.00457
42.2812	-0.00458
42.3125	-0.00458
42.3438	-0.00459
42.375	-0.00459
42.4062	-0.0046
42.4375	-0.0046
42.4688	-0.0046
42.5	-0.00461
42.5312	-0.00461
42.5625	-0.00462
42.5938	-0.00462
42.625	-0.00463
42.6562	-0.00463
42.6875	-0.00464
42.7188	-0.00464
42.75	-0.00465
42.7812	-0.00465
42.8125	-0.00466
42.8438	-0.00466
42.875	-0.00466
42.9062	-0.00467
42.9375	-0.00467
42.9688	-0.00468
43	-0.00468
43.0312	-0.00469
43.0625	-0.00469
43.0938	-0.0047
43.125	-0.0047
43.1562	-0.00471
43.1875	-0.00471
43.2188	-0.00472
43.25	-0.00472
43.2812	-0.00472
43.3125	-0.00473
43.3438	-0.00473
43.375	-0.00474
43.4062	-0.00474
43.4375	-0.00475
43.4688	-0.00475
43.5	-0.00476
43.5312	-0.00476
43.5625	-0.00477
43.5938	-0.00477
43.625	-0.00478
43.6562	-0.00478
43.6875	-0.00478
43.7188	-0.00479
43.75	-0.00479
43.7812	-0.0048
43.8125	-0.0048
43.8438	-0.00481
43.875	-0.00481
43.9062	-0.00482
43.9375	-0.00482
43.9688	-0.00483
44	-0.00483
44.0312	-0.00483
44.0625	-0.00484
44.0938	-0.00484
44.125	-0.00485
44.1562	-0.00485
44.1875	-0.00486
44.2188	-0.00486
44.25	-0.00487
44.2812	-0.00487
44.3125	-0.00488
44.3438	-0.00488
44.375	-0.00488
44.4062	-0.00489
44.4375	-0.00489
44.4688	-0.0049
44.5	-0.0049
44.5312	-0.00491
44.5625	-0.00491
44.5938	-0.00492
44.625	-0.00492
44.6562	-0.00492
44.6875	-0.00493
44.7188	-0.00493
44.75	-0.00494
44.7812	-0.00494
44.8125	-0.00495
44.8438	-0.00495
44.875	-0.00496
44.9062	-0.00496
44.9375	-0.00497
44.9688	-0.00497
45	-0.00497
45.0312	-0.00498
45.0625	-0.00498
45.0938	-0.00499
45.125	-0.00499
45.1562	-0.005
45.1875	-0.005
45.2188	-0.00501
45.25	-0.00501
45.2812	-0.00501
45.3125	-0.00502
45.3438	-0.00502
45.375	-0.00503
45.4062	-0.00503
45.4375	-0.00504
45.4688	-0.00504
45.5	-0.00505
45.5312	-0.00505
45.5625	-0.00505
45.5938	-0.00506
45.625	-0.00506
45.6562	-0.00507
45.6875	-0.00507
45.7188	-0.00508
45.75	-0.00508
45.7812	-0.00509
45.8125	-0.00509
45.8438	-0.00509
45.875	-0.0051
45.9062	-0.0051
45.9375	-0.00511
45.9688	-0.00511
46	-0.00512
46.0312	-0.00512
46.0625	-0.00513
46.0938	-0.00513
46.125	-0.00513
46.1562	-0.00514
46.1875	-0.00514
46.2188	-0.00515
46.25	-0.00515
46.2812	-0.00516
46.3125	-0.00516
46.3438	-0.00517
46.375	-0.00517
46.4062	-0.00517
46.4375	-0.00518
46.4688	-0.00518
46.5	-0.00519
46.5312	-0.00519
46.5625	-0.0052
46.5938	-0.0052
46.625	-0.0052
46.6562	-0.00521
46.6875	-0.00521
46.7188	-0.00522
46.75	-0.00522
46.7812	-0.00523
46.8125	-0.00523
46.8438	-0.00524
46.875	-0.00524
46.9062	-0.00524
46.9375	-0.00525
46.9688	-0.00525
47	-0.00526
47.0312	-0.00526
47.0625	-0.00527
47.0938	-0.00527
47.125	-0.00527
47.1562	-0.00528
47.1875	-0.00528
47.2188	-0.00529
47.25	-0.00529
47.2812	-0.0053
47.3125	-0.0053
47.3438	-0.0053
47.375	-0.00531
47.4062	-0.00531
47.4375	-0.00532
47.4688	-0.00532
47.5	-0.00533
47.5312	-0.00533
47.5625	-0.00534
47.5938	-0.00534
47.625	-0.00534
47.6562	-0.00535
47.6875	-0.00535
47.7188	-0.00536
47.75	-0.00536
47.7812	-0.00537
47.8125	-0.00537
47.8438	-0.00537
47.875	-0.00538
47.9062	-0.00538
47.9375	-0.00539
47.9688	-0.00539
48	-0.0054
48.0312	-0.0054
48.0625	-0.0054
48.0938	-0.00541
48.125	-0.00541
48.1562	-0.00542
48.1875	-0.00542
48.2188	-0.00543
48.25	-0.00543
48.2812	-0.00543
48.3125	-0.00544
48.3438	-0.00544
48.375	-0.00545
48.4062	-0.00545
48.4375	-0.00546
48.4688	-0.00546
48.5	-0.00546
48.5312	-0.00547
48.5625	-0.00547
48.5938	-0.00548
48.625	-0.00548
48.6562	-0.00549
48.6875	-0.00549
48.7188	-0.00549
48.75	-0.0055
48.7812	-0.0055
48.8125	-0.00551
48.8438	-0.00551
48.875	-0.00552
48.9062	-0.00552
48.9375	-0.00552
48.9688	-0.00553
49	-0.00553
49.0312	-0.00554
49.0625	-0.00554
49.0938	-0.00555
49.125	-0.00555
49.1562	-0.00555
49.1875	-0.00556
49.2188	-0.00556
49.25	-0.00557
49.2812	-0.00557
49.3125	-0.00557
49.3438	-0.00558
49.375	-0.00558
49.4062	-0.00559
49.4375	-0.00559
49.4688	-0.0056
49.5	-0.0056
49.5312	-0.0056
49.5625	-0.00561
49.5938	-0.00561
49.625	-0.00562
49.6562	-0.00562
49.6875	-0.00563
49.7188	-0.00563
49.75	-0.00563
49.7812	-0.00564
49.8125	-0.00564
49.8438	-0.00565
49.875	-0.00565
49.9062	-0.00565
49.9375	-0.00566
49.9688	-0.00566
50	-0.00567
50.0312	-0.00567
50.0625	-0.00568
50.0938	-0.00568
50.125	-0.00568
50.1562	-0.00569
50.1875	-0.00569
50.2188	-0.0057
50.25	-0.0057
50.2812	-0.0057
50.3125	-0.00571
50.3438	-0.00571
50.375	-0.00572
50.4062	-0.00572
50.4375	-0.00573
50.4688	-0.00573
50.5	-0.00573
50.5312	-0.00574
50.5625	-0.00574
50.5938	-0.00575
50.625	-0.00575
50.6562	-0.00575
50.6875	-0.00576
50.7188	-0.00576
50.75	-0.00577
50.7812	-0.00577
50.8125	-0.00578
50.8438	-0.00578
50.875	-0.00578
50.9062	-0.00579
50.9375	-0.00579
50.9688	-0.0058
51	-0.0058
51.0312	-0.0058
51.0625	-0.00581
51.0938	-0.00581
51.125	-0.00582
51.1562	-0.00582
51.1875	-0.00583
51.2188	-0.00583
51.25	-0.00583
51.2812	-0.00584
51.3125	-0.00584
51.3438	-0.00585
51.375	-0.00585
51.4062	-0.00585
51.4375	-0.00586
51.4688	-0.00586
51.5	-0.00587
51.5312	-0.00587
51.5625	-0.00587
51.5938	-0.00588
51.625	-0.00588
51.6562	-0.00589
51.6875	-0.00589
51.7188	-0.00589
51.75	-0.0059
51.7812	-0.0059
51.8125	-0.00591
51.8438	-0.00591
51.875	-0.00592
51.9062	-0.00592
51.9375	-0.00592
51.9688	-0.00593
52	-0.00593
52.0312	-0.00594
52.0625	-0.00594
52.0938	-0.00594
52.125	-0.00595
52.1562	-0.00595
52.1875	-0.00596
52.2188	-0.00596
52.25	-0.00596
52.2812	-0.00597
52.3125	-0.00597
52.3438	-0.00598
52.375	-0.00598
52.4062	-0.00598
52.4375	-0.00599
52.4688	-0.00599
52.5	-0.006
52.5312	-0.006
52.5625	-0.006
52.5938	-0.00601
52.625	-0.00601
52.6562	-0.00602
52.6875	-0.00602
52.7188	-0.00602
52.75	-0.00603
52.7812	-0.00603
52.8125	-0.00604
52.8438	-0.00604
52.875	-0.00605
52.9062	-0.00605
52.9375	-0.00605
52.9688	-0.00606
53	-0.00606
53.0312	-0.00607
53.0625	-0.00607
53.0938	-0.00607
53.125	-0.00608
53.1562	-0.00608
53.1875	-0.00609
53.2188	-0.00609
53.25	-0.00609
53.2812	-0.0061
53.3125	-0.0061
53.3438	-0.00611
53.375	-0.00611
53.4062	-0.00611
53.4375	-0.00612
53.4688	-0.00612
53.5	-0.00613
53.5312	-0.00613
53.5625	-0.00613
53.5938	-0.00614
53.625	-0.00614
53.6562	-0.00615
53.6875	-0.00615
53.7188	-0.00615
53.75	-0.00616
53.7812	-0.00616
53.8125	-0.00617
53.8438	-0.00617
53.875	-0.00617
53.9062	-0.00618
53.9375	-0.00618
53.9688	-0.00618
54	-0.00619
54.0312	-0.00619
54.0625	-0.0062
54.0938	-0.0062
54.125	-0.0062
54.1562	-0.00621
54.1875	-0.00621
54.2188	-0.00622
54.25	-0.00622
54.2812	-0.00622
54.3125	-0.00623
54.3438	-0.00623
54.375	-0.00624
54.4062	-0.00624
54.4375	-0.00624
54.4688	-0.00625
54.5	-0.00625
54.5312	-0.00626
54.5625	-0.00626
54.5938	-0.00626
54.625	-0.00627
54.6562	-0.00627
54.6875	-0.00628
54.7188	-0.00628
54.75	-0.00628
54.7812	-0.00629
54.8125	-0.00629
54.8438	-0.0063
54.875	-0.0063
54.9062	-0.0063
54.9375	-0.00631
54.9688	-0.00631
55	-0.00631
55.0312	-0.00632
55.0625	-0.00632
55.0938	-0.00633
55.125	-0.00633
55.1562	-0.00633
55.1875	-0.00634
55.2188	-0.00634
55.25	-0.00635
55.2812	-0.00635
55.3125	-0.00635
55.3438	-0.00636
55.375	-0.00636
55.4062	-0.00637
55.4375	-0.00637
55.4688	-0.00637
55.5	-0.00638
55.5312	-0.00638
55.5625	-0.00638
55.5938	-0.00639
55.625	-0.00639
55.6562	-0.0064
55.6875	-0.0064
55.7188	-0.0064
55.75	-0.00641
55.7812	-0.00641
55.8125	-0.00642
55.8438	-0.00642
55.875	-0.00642
55.9062	-0.00643
55.9375	-0.00643
55.9688	-0.00644
56	-0.00644
56.0312	-0.00644
56.0625	-0.00645
56.0938	-0.00645
56.125	-0.00645
56.1562	-0.00646
56.1875	-0.00646
56.2188	-0.00647
56.25	-0.00647
56.2812	-0.00647
56.3125	-0.00648
56.3438	-0.00648
56.375	-0.00649
56.4062	-0.00649
56.4375	-0.00649
56.4688	-0.0065
56.5	-0.0065
56.5312	-0.0065
56.5625	-0.00651
56.5938	-0.00651
56.625	-0.00652
56.6562	-0.00652
56.6875	-0.00652
56.7188	-0.00653
56.75	-0.00653
56.7812	-0.00654
56.8125	-0.00654
56.8438	-0.00654
56.875	-0.00655
56.9062	-0.00655
56.9375	-0.00655
56.9688	-0.00656
57	-0.00656
57.0312	-0.00657
57.0625	-0.00657
57.0938	-0.00657
57.125	-0.00658
57.1562	-0.00658
57.1875	-0.00658
57.2188	-0.00659
57.25	-0.00659
57.2812	-0.0066
57.3125	-0.0066
57.3438	-0.0066
57.375	-0.00661
57.4062	-0.00661
57.4375	-0.00661
57.4688	-0.00662
57.5	-0.00662
57.5312	-0.00663
57.5625	-0.00663
57.5938	-0.00663
57.625	-0.00664
57.6562	-0.00664
57.6875	-0.00665
57.7188	-0.00665
57.75	-0.00665
57.7812	-0.00666
57.8125	-0.00666
57.8438	-0.00666
57.875	-0.00667
57.9062	-0.00667
57.9375	-0.00668
57.9688	-0.00668
58	-0.00668
58.0312	-0.00669
58.0625	-0.00669
58.0938	-0.00669
58.125	-0.0067
58.1562	-0.0067
58.1875	-0.00671
58.2188	-0.00671
58.25	-0.00671
58.2812	-0.00672
58.3125	-0.00672
58.3438	-0.00672
58.375	-0.00673
58.4062	-0.00673
58.4375	-0.00674
58.4688	-0.00674
58.5	-0.00674
58.5312	-0.00675
58.5625	-0.00675
58.5938	-0.00675
58.625	-0.00676
58.6562	-0.00676
58.6875	-0.00676
58.7188	-0.00677
58.75	-0.00677
58.7812	-0.00678
58.8125	-0.00678
58.8438	-0.00678
58.875	-0.00679
58.9062	-0.00679
58.9375	-0.00679
58.9688	-0.0068
59	-0.0068
59.0312	-0.00681
59.0625	-0.00681
59.0938	-0.00681
59.125	-0.00682
59.1562	-0.00682
59.1875	-0.00682
59.2188	-0.00683
59.25	-0.00683
59.2812	-0.00684
59.3125	-0.00684
59.3438	-0.00684
59.375	-0.00685
59.4062	-0.00685
59.4375	-0.00685
59.4688	-0.00686
59.5	-0.00686
59.5312	-0.00686
59.5625	-0.00687
59.5938	-0.00687
59.625	-0.00688
59.6562	-0.00688
59.6875	-0.00688
59.7188	-0.00689
59.75	-0.00689
59.7812	-0.00689
59.8125	-0.0069
59.8438	-0.0069
59.875	-0.0069
59.9062	-0.00691
59.9375	-0.00691
59.9688	-0.00692
60	-0.00692
60.0312	-0.00692
60.0625	-0.00693
60.0938	-0.00693
60.125	-0.00693
60.1562	-0.00694
60.1875	-0.00694
60.2188	-0.00695
60.25	-0.00695
60.2812	-0.00695
60.3125	-0.00696
60.3438	-0.00696
60.375	-0.00696
60.4062	-0.00697
60.4375	-0.00697
60.4688	-0.00697
60.5	-0.00698
60.5312	-0.00698
60.5625	-0.00699
60.5938	-0.00699
60.625	-0.00699
60.6562	-0.007
60.6875	-0.007
60.7188	-0.007
60.75	-0.00701
60.7812	-0.00701
60.8125	-0.00701
60.8438	-0.00702
60.875	-0.00702
60.9062	-0.00702
60.9375	-0.00703
60.9688	-0.00703
61	-0.00704
61.0312	-0.00704
61.0625	-0.00704
61.0938	-0.00705
61.125	-0.00705
61.1562	-0.00705
61.1875	-0.00706
61.2188	-0.00706
61.25	-0.00706
61.2812	-0.00707
61.3125	-0.00707
61.3438	-0.00708
61.375	-0.00708
61.4062	-0.00708
61.4375	-0.00709
61.4688	-0.00709
61.5	-0.00709
61.5312	-0.0071
61.5625	-0.0071
61.5938	-0.0071
61.625	-0.00711
61.6562	-0.00711
61.6875	-0.00711
61.7188	-0.00712
61.75	-0.00712
61.7812	-0.00713
61.8125	-0.00713
61.8438	-0.00713
61.875	-0.00714
61.9062	-0.00714
61.9375	-0.00714
61.9688	-0.00715
62	-0.00715
62.0312	-0.00715
62.0625	-0.00716
62.0938	-0.00716
62.125	-0.00716
62.1562	-0.00717
62.1875	-0.00717
62.2188	-0.00718
62.25	-0.00718
62.2812	-0.00718
62.3125	-0.00719
62.3438	-0.00719
62.375	-0.00719
62.4062	-0.0072
62.4375	-0.0072
[truncated: 14,001 more rows]

## Sheet: Fig. 3e
Temperature (ºC)	ΔR/R0
20	0
24	0.79576
28	1.45889
32	2.12202
36	2.78515
40	3.51459

## Sheet: Fig. 3f
Day	ΔR/R0
1	1
3	0.98718
5	0.99145
9	0.99145
12	1.00855
18	1.00855
24	1.02137
30	1.02137

## Sheet: Fig. 3g
Time (min)	ΔR/R0
0	0
30	0
50	0.68966
70	3.44828
90	1.72414
110	1.37931

## Sheet: Fig. 3h
Day	ΔR/R0
	on leaf e-tattoo 1	on leaf e-tattoo 2	on leaf e-tattoo 3
1	1	1	1
3	0.9707	0.99714	0.99818
5	1.00437	1.00429	0.98364
7	1	1.01143	1
9	1.00873	0.99429	1.01818
11	1.00437	1.00286	1.05455
13	1.01747	1.00429	1.03455
15	1	1.00286	1.03636
17	1.00437	1.00143	1.04182
19	1.01747	0.99857	1.04727
21	1.02183	1.01286	1.05455

## Sheet: Fig. 4b
	e-tattoo	liquid metal	Al tape	Cu tape
Freq/Hz	Z/ohm	Z/ohm	Z/ohm	Z/ohm
825200	5022	825200	9489	18510
681600	5875	681600	11400	22630
562500	6847	562500	13610	27330
463900	7980	463900	16210	33070
382800	9265	382800	19210	39740
316400	10740	316400	22700	47590
260700	12420	260700	26770	56700
215800	14330	215800	31530	67490
177700	16520	177700	37090	80300
146500	19010	146500	43550	95380
121100	21820	121100	51030	113200
99610	24990	99610	59660	134200
82520	28540	82520	69690	159200
68120	32520	68120	81420	189000
56250	36970	56250	95130	220700
46440	41900	46440	111100	244100
38330	47340	38330	129700	266500
31640	53320	31640	151500	302500
26120	59850	26120	176900	353700
21530	66890	21530	205500	420200
17770	74380	17770	239900	500800
14700	82260	14700	282000	597100
12110	90510	12110	331200	711200
10010	99020	10010	388900	848200
8252	107700	8252	456400	1013000
6812	116300	6812	535900	1211000
5625	124900	5625	630100	1447000
4643	133200	4643	742700	1731000
3833	141200	3833	877700	2073000
3164	149000	3164	1040000	2485000
2612	156300	2612	1235000	10220000
2153	163400	2153	1470000	23300000
1777	170300	1777	1750000	33730000
1470	177000	1470	2087000	42290000
1211	183600	1211	2492000	49020000
1001	190300	1001	2981000	41670000
825.2	197200	825.2	3565000	24710000
683.6	204500	683.6	4265000	14110000
561.5	212500	561.5	5102000	10290000
463.9	221300	463.9	6105000	12420000
380.9	231100	380.9	7285000	16530000
317.4	242800	317.4	8697000	21280000
258.8	257100	258.8	10380000	25950000
214.8	275100	214.8	12390000	30960000
175.8	297900	175.8	14760000	36540000
146.5	325900	146.5	17470000	43180000
122.1	363300	122.1	20750000	51440000
97.66	410100	97.66	24590000	60720000
82.54	466700	82.54	29020000	71160000
68.13	537700	68.13	34100000	84520000
56.23	625500	56.23	39650000	96090000
46.42	733600	46.42	46950000	111400000
38.31	862900	38.31	56020000	132400000
31.62	1020000	31.62	66020000	154900000
26.1	1212000	26.1	77370000	179900000
21.54	1444000	21.54	92300000	216400000
17.78	1719000	17.78	109700000	261800000
14.68	2049000	14.68	128600000	300900000
12.12	2433000	12.12	135800000	286400000
10	2900000	10	148800000	331100000
8.254	3475000	8.254	182600000	380000000
6.813	4157000	6.813	234100000	496300000
5.623	4970000	5.623	284200000	635200000
4.642	5966000	4.642	305200000	625300000
3.831	7127000	3.831	339700000	610900000
3.162	8480000	3.162	432500000	627600000
2.61	10070000	2.61	517800000	640800000
2.154	11990000	2.154	584200000	786500000
1.778	14280000	1.778	674600000	979700000
1.468	16840000	1.468	772400000	1256000000
1.212	19850000	1.212	890000000	1467000000
1	23410000	1	1030000000	1409000000

## Sheet: Fig. 4c
	e-tattoo	liquid metal	Al tape	Cu tape
Freq/Hz	Phase/deg	Phase/deg	Phase/deg	Phase/deg
825200	-56.2	-54.1	-67.3	-73.7
681600	-58	-55.6	-68.7	-74.9
562500	-59.3	-56.7	-69.8	-75.8
463900	-60.3	-57.6	-70.7	-76.5
382800	-61	-58.1	-71.4	-77
316400	-61.4	-58.3	-71.8	-77.5
260700	-61.6	-58.3	-72.2	-77.7
215800	-61.5	-58	-72.4	-77.9
177700	-61.3	-57.6	-72.5	-77.9
146500	-60.8	-56.9	-72.5	-77.9
121100	-60.2	-56.2	-72.6	-78
99610	-59.5	-55.1	-72.3	-77.8
82520	-58.6	-53.8	-72	-77.6
68120	-57.6	-52.6	-71.9	-77.6
56250	-56.4	-51.5	-72	-78.3
46440	-55.1	-50.5	-72.2	-79
38330	-53.7	-49.4	-72.4	-79.3
31640	-52.2	-48.2	-72.6	-79.5
26120	-50.5	-47.1	-72.8	-79.7
21530	-48.7	-46	-72.9	-80.1
17770	-46.7	-44.8	-73.2	-80.4
14700	-44.7	-43.7	-73.7	-80.4
12110	-42.6	-42.7	-74.2	-80.6
10010	-40.4	-41.8	-74.4	-80.4
8252	-38.1	-40.8	-74.6	-80.3
6812	-35.9	-40.2	-75.1	-80.4
5625	-33.8	-40	-75.8	-80.8
4643	-31.8	-40.5	-76.7	-81.2
3833	-30	-41.5	-77.6	-81.5
3164	-28.4	-42.9	-78.4	-81.8
2612	-27	-44.9	-79.1	-81.8
2153	-25.9	-47.2	-79.8	-82.6
1777	-25	-49.9	-80.3	-83.1
1470	-24.5	-52.9	-80.8	-82.8
1211	-24.2	-56.1	-81.1	-82.4
1001	-24.2	-58.8	-80.9	-82
825.2	-24.6	-61.3	-80.6	-81.6
683.6	-25	-64	-80.6	-80.8
561.5	-25.8	-66.8	-80.6	-79.8
463.9	-27.4	-69.5	-80.7	-79.7
380.9	-29.6	-71.8	-80.7	-79.6
317.4	-32.4	-73.8	-80.6	-79.4
258.8	-35.6	-75.5	-80.5	-78.9
214.8	-39.3	-76.9	-80.2	-78.4
175.8	-43.3	-78	-79.9	-77.7
146.5	-47.3	-78.9	-79.6	-77.2
122.1	-51.5	-78.9	-78.5	-75.4
97.66	-55.6	-78.4	-77.2	-73.3
82.54	-59.3	-78.5	-76.7	-72.5
68.13	-62.7	-78.9	-76.5	-72.1
56.23	-65.9	-79.4	-76.9	-71.7
46.42	-68.6	-79.6	-76.8	-69.9
38.31	-70.9	-79.5	-75.9	-68.3
31.62	-72.8	-79.1	-75.1	-67.4
26.1	-74.4	-78.7	-74.3	-66.6
21.54	-75.6	-78	-73.7	-65
17.78	-76.5	-77.3	-73.3	-63.5
14.68	-77.2	-76.6	-72.7	-62.4
12.12	-78	-76.2	-71.5	-32.8
10	-78.5	-74.9	-70.1	-17.8
8.254	-78.6	-72.7	-69.3	-41.3
6.813	-78.8	-70	-67.4	-63.5
5.623	-78.7	-68.5	-66.5	-68.7
4.642	-78.5	-69.3	-71.4	-65.1
3.831	-78	-69.3	-74.2	-59.5
3.162	-77.4	-70.6	-74.7	-47.8
2.61	-76.4	-69.3	-70.3	-35
2.154	-75.1	-66.9	-65.9	-33.4
1.778	-73.9	-66.7	-66.3	-38.5
1.468	-72.2	-68.2	-62.5	-27.3
1.212	-70.1	-68.7	-61.3	-20.6
1	-68	-66.8	-64.7	-25.2

[truncated: 43 more sheets: Fig. 4e, Fig. 4f, Fig. 4g, Fig. 4h, Fig. 4i, Fig. 4k, Fig. 4l, Fig. 5b, Fig. 5c, Fig. 5d, Fig. 5h, Fig. 5i, Fig. 5j, Supplementary Fig. 2, Supplementary Fig. 3, Supplementary Fig. 10, Supplementary Fig.12, Supplementary Fig. 13, Supplementary Fig. 14, Supplementary Fig. 15 …]
